# Supplementary material for: Penetration State Recognition during Laser Welding Process Control Based on Two-Stage Temporal Convolutional Networks
Source: Materials (Basel). 2024 Sep 10;17(18):4441. doi: 10.3390/ma17184441 (PMC11433600; doi:10.3390/ma17184441)
Supplement: Supplementary file 1 [file materials-17-04441-s001.zip]

Archive with 1 entries (1 files):
- materials-3187145-supplementary.ts
