# Supplementary material for: Penetration State Recognition during Laser Welding Process Control Based on Two-Stage Temporal Convolutional Networks
Source: Materials (Basel). 2024 Sep 10;17(18):4441. doi: 10.3390/ma17184441 (PMC11433600; doi:10.3390/ma17184441)
Supplement: Supplementary file 1 [file materials-17-04441-s001.zip › materials-3187145-supplementary.ts]

#Welding feature Description:
#This dataset is derived from the real laser welding.
#The penetration state were divided into two classes: non-penetration, normal penetration and burn through. 
#
@problemName Welding feature
@timeStamps false
@missing false
@univariate false
@dimensions 7
@equalLength true
@seriesLength 25
@classLabel true 1.0 0.0 2.0
@data
1.216963434126103891e+02,1.260000000000000000e+02,1.075174404457249011e+02,1.141402645870421964e+02,1.161034021895999331e+02,1.091787525116494493e+02,1.194361754243662972e+02,1.039471019317036991e+02,1.004489920307814685e+02,1.070560600806885674e+02,1.136001760562016045e+02,1.177115117564972877e+02,1.101680534456336886e+02,1.167261752992875188e+02,1.087795936745490906e+02,1.218236430254817151e+02,1.162497311824848936e+02,1.097724920005007476e+02,1.193649864910141929e+02,1.226417547167358464e+02,1.260198397078809194e+02,1.183765179416931517e+02,1.140000000000000000e+02,1.228087944733600949e+02,1.106526095489844295e+02:306.67409411295245,307.0,294.11052344314373,301.43821920917725,297.1346496119225,301.2308085173228,243.77243486497807,295.584167370311,280.79351844371337,297.9748311518944,303.3183146465112,305.6304958606062,300.241569407036,302.16551755618974,300.2881949061601,305.0,300.09665109760886,298.06207407182814,307.4605665772441,309.8983704377937,313.43579884882325,298.41246622753545,298.0,303.3183146465112,287.8975512226528:24817.5,25692.0,21714.0,23117.5,23521.5,22257.5,22346.5,20288.0,17778.0,20516.5,22699.5,23607.0,21748.0,21547.5,21674.0,24803.5,23372.5,21006.0,24958.5,25656.0,26570.0,24358.0,23589.0,25501.5,21484.0:24.115556256756847,22.57278533866323,23.50611265787125,29.18375804753269,26.958420784059925,23.867744699930675,26.565051177077994,21.45570674207204,13.98094047799002,3.191730127172088,25.74850411842225,25.79041471953768,24.416045963543155,23.843104578312055,0.0,26.028865627262512,22.169038907616844,0.2449088413529323,22.62724188083037,26.929781018835374,23.66277301216529,22.420966624397824,17.471709920736732,0.0,2.0329313767770087:100.60318086422517,107.0,89.10667763978185,101.98039027185568,96.6902270139025,90.93404203047392,94.92101980067427,83.86298349093002,51.78802950489621,12.165525060596439,94.20191080864547,96.33794683301072,90.93404203047392,86.31338250816033,83.60023923410746,98.47842403288143,86.97700845625813,109.77249200050073,88.95504482602435,101.43470806385751,95.75489543621256,87.13208364316786,83.0,122.80879447336008,8.06225774829855:1600.0,2163.5,1475.0,1285.0,1707.0,1605.5,1592.0,1308.5,1497.5,1356.5,1620.5,1911.5,1519.5,1778.5,1320.5,2162.5,1516.0,1345.0,1429.0,1721.0,1887.0,1474.5,1277.0,1731.0,1119.5:49.0,56.5,50.5,46.5,53.5,51.0,51.5,43.5,47.0,49.5,51.0,58.5,49.5,53.5,47.5,58.0,51.0,48.0,47.0,51.0,54.0,48.5,43.5,55.0,40.0:1
1.091787525116494493e+02,1.194361754243662972e+02,1.039471019317036991e+02,1.004489920307814685e+02,1.070560600806885674e+02,1.136001760562016045e+02,1.177115117564972877e+02,1.101680534456336886e+02,1.167261752992875188e+02,1.087795936745490906e+02,1.218236430254817151e+02,1.162497311824848936e+02,1.097724920005007476e+02,1.193649864910141929e+02,1.226417547167358464e+02,1.260198397078809194e+02,1.183765179416931517e+02,1.140000000000000000e+02,1.228087944733600949e+02,1.106526095489844295e+02,1.196829144030174490e+02,1.154123043700280675e+02,1.017103731189695282e+02,1.130000000000000000e+02,1.138639539099183082e+02:301.2308085173228,243.77243486497807,295.584167370311,280.79351844371337,297.9748311518944,303.3183146465112,305.6304958606062,300.241569407036,302.16551755618974,300.2881949061601,305.0,300.09665109760886,298.06207407182814,307.4605665772441,309.8983704377937,313.43579884882325,298.41246622753545,298.0,303.3183146465112,287.8975512226528,300.0283319954967,302.00165562460086,290.0,301.53275112332324,300.41304898422766:22257.5,22346.5,20288.0,17778.0,20516.5,22699.5,23607.0,21748.0,21547.5,21674.0,24803.5,23372.5,21006.0,24958.5,25656.0,26570.0,24358.0,23589.0,25501.5,21484.0,24123.5,23666.0,19177.5,22706.0,22751.0:23.867744699930675,26.565051177077994,21.45570674207204,13.98094047799002,3.191730127172088,25.74850411842225,25.79041471953768,24.416045963543155,23.843104578312055,0.0,26.028865627262512,22.169038907616844,0.2449088413529323,22.62724188083037,26.929781018835374,23.66277301216529,22.420966624397824,17.471709920736732,0.0,2.0329313767770087,23.39147862677645,0.0,2.8886751059595204,19.805885544709543,19.41306583735632:90.93404203047392,94.92101980067427,83.86298349093002,51.78802950489621,12.165525060596439,94.20191080864547,96.33794683301072,90.93404203047392,86.31338250816033,83.60023923410746,98.47842403288143,86.97700845625813,109.77249200050073,88.95504482602435,101.43470806385751,95.75489543621256,87.13208364316786,83.0,122.80879447336008,8.06225774829855,87.29833904490967,115.41230437002805,11.180339887498947,79.63039620647382,76.53103945458993:1605.5,1592.0,1308.5,1497.5,1356.5,1620.5,1911.5,1519.5,1778.5,1320.5,2162.5,1516.0,1345.0,1429.0,1721.0,1887.0,1474.5,1277.0,1731.0,1119.5,1777.0,1724.5,1310.5,1494.5,1543.5:51.0,51.5,43.5,47.0,49.5,51.0,58.5,49.5,53.5,47.5,58.0,51.0,48.0,47.0,51.0,54.0,48.5,43.5,55.0,40.0,49.5,51.5,42.5,47.0,46.5:1
1.136001760562016045e+02,1.177115117564972877e+02,1.101680534456336886e+02,1.167261752992875188e+02,1.087795936745490906e+02,1.218236430254817151e+02,1.162497311824848936e+02,1.097724920005007476e+02,1.193649864910141929e+02,1.226417547167358464e+02,1.260198397078809194e+02,1.183765179416931517e+02,1.140000000000000000e+02,1.228087944733600949e+02,1.106526095489844295e+02,1.196829144030174490e+02,1.154123043700280675e+02,1.017103731189695282e+02,1.130000000000000000e+02,1.138639539099183082e+02,1.213424904969401013e+02,1.240000000000000000e+02,1.263012272307755524e+02,1.251319303775019733e+02,1.241491039033306976e+02:303.3183146465112,305.6304958606062,300.241569407036,302.16551755618974,300.2881949061601,305.0,300.09665109760886,298.06207407182814,307.4605665772441,309.8983704377937,313.43579884882325,298.41246622753545,298.0,303.3183146465112,287.8975512226528,300.0283319954967,302.00165562460086,290.0,301.53275112332324,300.41304898422766,304.19894805866767,313.0,298.4928809871351,305.366992322353,308.13146544940844:22699.5,23607.0,21748.0,21547.5,21674.0,24803.5,23372.5,21006.0,24958.5,25656.0,26570.0,24358.0,23589.0,25501.5,21484.0,24123.5,23666.0,19177.5,22706.0,22751.0,24680.5,26082.0,25458.0,25580.5,25296.0:25.74850411842225,25.79041471953768,24.416045963543155,23.843104578312055,0.0,26.028865627262512,22.169038907616844,0.2449088413529323,22.62724188083037,26.929781018835374,23.66277301216529,22.420966624397824,17.471709920736732,0.0,2.0329313767770087,23.39147862677645,0.0,2.8886751059595204,19.805885544709543,19.41306583735632,20.656818495064368,18.775935313424007,0.8714479137053862,26.712343664652074,24.94563683870117:94.20191080864547,96.33794683301072,90.93404203047392,86.31338250816033,83.60023923410746,98.47842403288143,86.97700845625813,109.77249200050073,88.95504482602435,101.43470806385751,95.75489543621256,87.13208364316786,83.0,122.80879447336008,8.06225774829855,87.29833904490967,115.41230437002805,11.180339887498947,79.63039620647382,76.53103945458993,81.88406438373708,93.0,126.30122723077557,98.65596788841513,92.76313923105448:1620.5,1911.5,1519.5,1778.5,1320.5,2162.5,1516.0,1345.0,1429.0,1721.0,1887.0,1474.5,1277.0,1731.0,1119.5,1777.0,1724.5,1310.5,1494.5,1543.5,1747.0,1963.5,1797.0,1972.0,1749.0:51.0,58.5,49.5,53.5,47.5,58.0,51.0,48.0,47.0,51.0,54.0,48.5,43.5,55.0,40.0,49.5,51.5,42.5,47.0,46.5,51.0,54.5,53.0,56.5,53.5:1
1.218236430254817151e+02,1.162497311824848936e+02,1.097724920005007476e+02,1.193649864910141929e+02,1.226417547167358464e+02,1.260198397078809194e+02,1.183765179416931517e+02,1.140000000000000000e+02,1.228087944733600949e+02,1.106526095489844295e+02,1.196829144030174490e+02,1.154123043700280675e+02,1.017103731189695282e+02,1.130000000000000000e+02,1.138639539099183082e+02,1.213424904969401013e+02,1.240000000000000000e+02,1.263012272307755524e+02,1.251319303775019733e+02,1.241491039033306976e+02,1.140000000000000000e+02,1.198540779448075284e+02,9.404786015641185770e+01,9.113725912051557998e+01,1.000000000000000000e+02:305.0,300.09665109760886,298.06207407182814,307.4605665772441,309.8983704377937,313.43579884882325,298.41246622753545,298.0,303.3183146465112,287.8975512226528,300.0283319954967,302.00165562460086,290.0,301.53275112332324,300.41304898422766,304.19894805866767,313.0,298.4928809871351,305.366992322353,308.13146544940844,307.0,304.82125910113285,296.08275870100914,293.38370779578065,298.0:24803.5,23372.5,21006.0,24958.5,25656.0,26570.0,24358.0,23589.0,25501.5,21484.0,24123.5,23666.0,19177.5,22706.0,22751.0,24680.5,26082.0,25458.0,25580.5,25296.0,23550.5,24395.5,18618.5,18038.0,20061.5:26.028865627262512,22.169038907616844,0.2449088413529323,22.62724188083037,26.929781018835374,23.66277301216529,22.420966624397824,17.471709920736732,0.0,2.0329313767770087,23.39147862677645,0.0,2.8886751059595204,19.805885544709543,19.41306583735632,20.656818495064368,18.775935313424007,0.8714479137053862,26.712343664652074,24.94563683870117,17.421428893801625,23.633024881696535,45.87579083560776,65.33114537168503,10.61382804351662:98.47842403288143,86.97700845625813,109.77249200050073,88.95504482602435,101.43470806385751,95.75489543621256,87.13208364316786,83.0,122.80879447336008,8.06225774829855,87.29833904490967,115.41230437002805,11.180339887498947,79.63039620647382,76.53103945458993,81.88406438373708,93.0,126.30122723077557,98.65596788841513,92.76313923105448,84.0,89.44271909999158,41.04875150354759,47.095647357266465,50.0:2162.5,1516.0,1345.0,1429.0,1721.0,1887.0,1474.5,1277.0,1731.0,1119.5,1777.0,1724.5,1310.5,1494.5,1543.5,1747.0,1963.5,1797.0,1972.0,1749.0,1253.0,1920.0,1268.0,1104.0,1214.5:58.0,51.0,48.0,47.0,51.0,54.0,48.5,43.5,55.0,40.0,49.5,51.5,42.5,47.0,46.5,51.0,54.5,53.0,56.5,53.5,46.0,54.5,44.0,43.5,44.0:1
1.260198397078809194e+02,1.183765179416931517e+02,1.140000000000000000e+02,1.228087944733600949e+02,1.106526095489844295e+02,1.196829144030174490e+02,1.154123043700280675e+02,1.017103731189695282e+02,1.130000000000000000e+02,1.138639539099183082e+02,1.213424904969401013e+02,1.240000000000000000e+02,1.263012272307755524e+02,1.251319303775019733e+02,1.241491039033306976e+02,1.140000000000000000e+02,1.198540779448075284e+02,9.404786015641185770e+01,9.113725912051557998e+01,1.000000000000000000e+02,1.175457357797380951e+02,1.098954048174899754e+02,1.136353818139403273e+02,1.120000000000000000e+02,7.629547824084990282e+01:313.43579884882325,298.41246622753545,298.0,303.3183146465112,287.8975512226528,300.0283319954967,302.00165562460086,290.0,301.53275112332324,300.41304898422766,304.19894805866767,313.0,298.4928809871351,305.366992322353,308.13146544940844,307.0,304.82125910113285,296.08275870100914,293.38370779578065,298.0,296.7456823611761,298.5582020310278,306.8892308309303,310.0,298.9180489699476:26570.0,24358.0,23589.0,25501.5,21484.0,24123.5,23666.0,19177.5,22706.0,22751.0,24680.5,26082.0,25458.0,25580.5,25296.0,23550.5,24395.5,18618.5,18038.0,20061.5,22864.0,21663.5,22211.0,22686.0,16198.5:23.66277301216529,22.420966624397824,17.471709920736732,0.0,2.0329313767770087,23.39147862677645,0.0,2.8886751059595204,19.805885544709543,19.41306583735632,20.656818495064368,18.775935313424007,0.8714479137053862,26.712343664652074,24.94563683870117,17.421428893801625,23.633024881696535,45.87579083560776,65.33114537168503,10.61382804351662,0.826105757322582,3.528844005285119,16.55162819086914,13.703304442056968,0.0:95.75489543621256,87.13208364316786,83.0,122.80879447336008,8.06225774829855,87.29833904490967,115.41230437002805,11.180339887498947,79.63039620647382,76.53103945458993,81.88406438373708,93.0,126.30122723077557,98.65596788841513,92.76313923105448,84.0,89.44271909999158,41.04875150354759,47.095647357266465,50.0,117.54573577973808,14.142135623730953,67.47592163134935,67.0,43.73785545725808:1887.0,1474.5,1277.0,1731.0,1119.5,1777.0,1724.5,1310.5,1494.5,1543.5,1747.0,1963.5,1797.0,1972.0,1749.0,1253.0,1920.0,1268.0,1104.0,1214.5,1435.5,1479.5,1723.5,1770.5,1261.0:54.0,48.5,43.5,55.0,40.0,49.5,51.5,42.5,47.0,46.5,51.0,54.5,53.0,56.5,53.5,46.0,54.5,44.0,43.5,44.0,48.5,48.0,52.0,52.0,46.5:1
1.196829144030174490e+02,1.154123043700280675e+02,1.017103731189695282e+02,1.130000000000000000e+02,1.138639539099183082e+02,1.213424904969401013e+02,1.240000000000000000e+02,1.263012272307755524e+02,1.251319303775019733e+02,1.241491039033306976e+02,1.140000000000000000e+02,1.198540779448075284e+02,9.404786015641185770e+01,9.113725912051557998e+01,1.000000000000000000e+02,1.175457357797380951e+02,1.098954048174899754e+02,1.136353818139403273e+02,1.120000000000000000e+02,7.629547824084990282e+01,1.146298390472567945e+02,1.192182871878303700e+02,1.190000000000000000e+02,1.100272693471941068e+02,1.100000000000000000e+02:300.0283319954967,302.00165562460086,290.0,301.53275112332324,300.41304898422766,304.19894805866767,313.0,298.4928809871351,305.366992322353,308.13146544940844,307.0,304.82125910113285,296.08275870100914,293.38370779578065,298.0,296.7456823611761,298.5582020310278,306.8892308309303,310.0,298.9180489699476,304.6850833237492,303.35622624235026,310.0,298.69047524151154,307.0:24123.5,23666.0,19177.5,22706.0,22751.0,24680.5,26082.0,25458.0,25580.5,25296.0,23550.5,24395.5,18618.5,18038.0,20061.5,22864.0,21663.5,22211.0,22686.0,16198.5,23150.0,23593.0,23722.5,20655.0,21868.0:23.39147862677645,0.0,2.8886751059595204,19.805885544709543,19.41306583735632,20.656818495064368,18.775935313424007,0.8714479137053862,26.712343664652074,24.94563683870117,17.421428893801625,23.633024881696535,45.87579083560776,65.33114537168503,10.61382804351662,0.826105757322582,3.528844005285119,16.55162819086914,13.703304442056968,0.0,0.0,16.126448189486556,0.1939454218589768,0.2571532124945887,11.365770567275405:87.29833904490967,115.41230437002805,11.180339887498947,79.63039620647382,76.53103945458993,81.88406438373708,93.0,126.30122723077557,98.65596788841513,92.76313923105448,84.0,89.44271909999158,41.04875150354759,47.095647357266465,50.0,117.54573577973808,14.142135623730953,67.47592163134935,67.0,43.73785545725808,64.28063471995279,63.63961030678928,119.0,110.0272693471941,55.0:1777.0,1724.5,1310.5,1494.5,1543.5,1747.0,1963.5,1797.0,1972.0,1749.0,1253.0,1920.0,1268.0,1104.0,1214.5,1435.5,1479.5,1723.5,1770.5,1261.0,1717.0,1768.0,1815.0,1218.0,1772.0:49.5,51.5,42.5,47.0,46.5,51.0,54.5,53.0,56.5,53.5,46.0,54.5,44.0,43.5,44.0,48.5,48.0,52.0,52.0,46.5,51.0,50.5,52.5,44.0,54.0:1
1.213424904969401013e+02,1.240000000000000000e+02,1.263012272307755524e+02,1.251319303775019733e+02,1.241491039033306976e+02,1.140000000000000000e+02,1.198540779448075284e+02,9.404786015641185770e+01,9.113725912051557998e+01,1.000000000000000000e+02,1.175457357797380951e+02,1.098954048174899754e+02,1.136353818139403273e+02,1.120000000000000000e+02,7.629547824084990282e+01,1.146298390472567945e+02,1.192182871878303700e+02,1.190000000000000000e+02,1.100272693471941068e+02,1.100000000000000000e+02,1.076707945545123266e+02,7.912016177940992634e+01,1.090000000000000000e+02,1.243382483389564186e+02,1.120000000000000000e+02:304.19894805866767,313.0,298.4928809871351,305.366992322353,308.13146544940844,307.0,304.82125910113285,296.08275870100914,293.38370779578065,298.0,296.7456823611761,298.5582020310278,306.8892308309303,310.0,298.9180489699476,304.6850833237492,303.35622624235026,310.0,298.69047524151154,307.0,296.6243415500488,289.28186946298587,307.0,306.5371103145588,307.0:24680.5,26082.0,25458.0,25580.5,25296.0,23550.5,24395.5,18618.5,18038.0,20061.5,22864.0,21663.5,22211.0,22686.0,16198.5,23150.0,23593.0,23722.5,20655.0,21868.0,20929.5,15817.0,22129.5,24486.0,23160.5:20.656818495064368,18.775935313424007,0.8714479137053862,26.712343664652074,24.94563683870117,17.421428893801625,23.633024881696535,45.87579083560776,65.33114537168503,10.61382804351662,0.826105757322582,3.528844005285119,16.55162819086914,13.703304442056968,0.0,0.0,16.126448189486556,0.1939454218589768,0.2571532124945887,11.365770567275405,0.0,0.0,11.365770567275405,25.392259701166846,15.210637541036535:81.88406438373708,93.0,126.30122723077557,98.65596788841513,92.76313923105448,84.0,89.44271909999158,41.04875150354759,47.095647357266465,50.0,117.54573577973808,14.142135623730953,67.47592163134935,67.0,43.73785545725808,64.28063471995279,63.63961030678928,119.0,110.0272693471941,55.0,52.23983154643591,35.4400902933387,55.0,89.62700485902673,72.0:1747.0,1963.5,1797.0,1972.0,1749.0,1253.0,1920.0,1268.0,1104.0,1214.5,1435.5,1479.5,1723.5,1770.5,1261.0,1717.0,1768.0,1815.0,1218.0,1772.0,1706.0,1298.0,1588.5,1944.5,1516.0:51.0,54.5,53.0,56.5,53.5,46.0,54.5,44.0,43.5,44.0,48.5,48.0,52.0,52.0,46.5,51.0,50.5,52.5,44.0,54.0,48.0,45.0,51.5,57.0,49.5:1
1.140000000000000000e+02,1.198540779448075284e+02,9.404786015641185770e+01,9.113725912051557998e+01,1.000000000000000000e+02,1.175457357797380951e+02,1.098954048174899754e+02,1.136353818139403273e+02,1.120000000000000000e+02,7.629547824084990282e+01,1.146298390472567945e+02,1.192182871878303700e+02,1.190000000000000000e+02,1.100272693471941068e+02,1.100000000000000000e+02,1.076707945545123266e+02,7.912016177940992634e+01,1.090000000000000000e+02,1.243382483389564186e+02,1.120000000000000000e+02,9.800000000000000000e+01,1.100000000000000000e+02,1.160000000000000000e+02,1.120000000000000000e+02,1.040000000000000000e+02:307.0,304.82125910113285,296.08275870100914,293.38370779578065,298.0,296.7456823611761,298.5582020310278,306.8892308309303,310.0,298.9180489699476,304.6850833237492,303.35622624235026,310.0,298.69047524151154,307.0,296.6243415500488,289.28186946298587,307.0,306.5371103145588,307.0,304.0,307.0,310.0,304.0,304.0:23550.5,24395.5,18618.5,18038.0,20061.5,22864.0,21663.5,22211.0,22686.0,16198.5,23150.0,23593.0,23722.5,20655.0,21868.0,20929.5,15817.0,22129.5,24486.0,23160.5,20802.0,22686.0,24277.5,22892.0,21127.0:17.421428893801625,23.633024881696535,45.87579083560776,65.33114537168503,10.61382804351662,0.826105757322582,3.528844005285119,16.55162819086914,13.703304442056968,0.0,0.0,16.126448189486556,0.1939454218589768,0.2571532124945887,11.365770567275405,0.0,0.0,11.365770567275405,25.392259701166846,15.210637541036535,11.23536086841994,12.598423842630348,17.59154027252827,12.744464954791923,11.202045995289067:84.0,89.44271909999158,41.04875150354759,47.095647357266465,50.0,117.54573577973808,14.142135623730953,67.47592163134935,67.0,43.73785545725808,64.28063471995279,63.63961030678928,119.0,110.0272693471941,55.0,52.23983154643591,35.4400902933387,55.0,89.62700485902673,72.0,53.0,60.0,84.0,60.0,53.0:1253.0,1920.0,1268.0,1104.0,1214.5,1435.5,1479.5,1723.5,1770.5,1261.0,1717.0,1768.0,1815.0,1218.0,1772.0,1706.0,1298.0,1588.5,1944.5,1516.0,1212.0,1217.0,1402.5,1391.0,1353.0:46.0,54.5,44.0,43.5,44.0,48.5,48.0,52.0,52.0,46.5,51.0,50.5,52.5,44.0,54.0,48.0,45.0,51.5,57.0,49.5,45.5,44.5,47.5,48.0,47.0:1
1.175457357797380951e+02,1.098954048174899754e+02,1.136353818139403273e+02,1.120000000000000000e+02,7.629547824084990282e+01,1.146298390472567945e+02,1.192182871878303700e+02,1.190000000000000000e+02,1.100272693471941068e+02,1.100000000000000000e+02,1.076707945545123266e+02,7.912016177940992634e+01,1.090000000000000000e+02,1.243382483389564186e+02,1.120000000000000000e+02,9.800000000000000000e+01,1.100000000000000000e+02,1.160000000000000000e+02,1.120000000000000000e+02,1.040000000000000000e+02,8.982204629154247755e+01,9.104943712072029882e+01,7.907591289387686118e+01,8.393449827097317950e+01,1.168417733518282375e+02:296.7456823611761,298.5582020310278,306.8892308309303,310.0,298.9180489699476,304.6850833237492,303.35622624235026,310.0,298.69047524151154,307.0,296.6243415500488,289.28186946298587,307.0,306.5371103145588,307.0,304.0,307.0,310.0,304.0,304.0,299.8616347584332,307.1628232713067,307.39063095676806,302.76063152266016,326.33878102364724:22864.0,21663.5,22211.0,22686.0,16198.5,23150.0,23593.0,23722.5,20655.0,21868.0,20929.5,15817.0,22129.5,24486.0,23160.5,20802.0,22686.0,24277.5,22892.0,21127.0,18331.5,19142.0,17202.5,17444.5,25079.5:0.826105757322582,3.528844005285119,16.55162819086914,13.703304442056968,0.0,0.0,16.126448189486556,0.1939454218589768,0.2571532124945887,11.365770567275405,0.0,0.0,11.365770567275405,25.392259701166846,15.210637541036535,11.23536086841994,12.598423842630348,17.59154027252827,12.744464954791923,11.202045995289067,0.3965042551319009,0.06716969902601903,0.0,0.0,20.984689241240684:117.54573577973808,14.142135623730953,67.47592163134935,67.0,43.73785545725808,64.28063471995279,63.63961030678928,119.0,110.0272693471941,55.0,52.23983154643591,35.4400902933387,55.0,89.62700485902673,72.0,53.0,60.0,84.0,60.0,53.0,89.82204629154246,91.04943712072028,44.14748010928823,83.93449827097318,91.66242414424788:1435.5,1479.5,1723.5,1770.5,1261.0,1717.0,1768.0,1815.0,1218.0,1772.0,1706.0,1298.0,1588.5,1944.5,1516.0,1212.0,1217.0,1402.5,1391.0,1353.0,1157.0,1279.5,1143.5,1170.5,1415.5:48.5,48.0,52.0,52.0,46.5,51.0,50.5,52.5,44.0,54.0,48.0,45.0,51.5,57.0,49.5,45.5,44.5,47.5,48.0,47.0,41.0,43.0,41.0,43.0,47.5:1
1.146298390472567945e+02,1.192182871878303700e+02,1.190000000000000000e+02,1.100272693471941068e+02,1.100000000000000000e+02,1.076707945545123266e+02,7.912016177940992634e+01,1.090000000000000000e+02,1.243382483389564186e+02,1.120000000000000000e+02,9.800000000000000000e+01,1.100000000000000000e+02,1.160000000000000000e+02,1.120000000000000000e+02,1.040000000000000000e+02,8.982204629154247755e+01,9.104943712072029882e+01,7.907591289387686118e+01,8.393449827097317950e+01,1.168417733518282375e+02,1.040000000000000000e+02,9.178235124467012440e+01,1.044796630928718173e+02,8.319855767980595829e+01,1.116467643955703721e+02:304.6850833237492,303.35622624235026,310.0,298.69047524151154,307.0,296.6243415500488,289.28186946298587,307.0,306.5371103145588,307.0,304.0,307.0,310.0,304.0,304.0,299.8616347584332,307.1628232713067,307.39063095676806,302.76063152266016,326.33878102364724,329.0,309.48344059093046,318.5121661726597,313.1549137407874,323.7900554371613:23150.0,23593.0,23722.5,20655.0,21868.0,20929.5,15817.0,22129.5,24486.0,23160.5,20802.0,22686.0,24277.5,22892.0,21127.0,18331.5,19142.0,17202.5,17444.5,25079.5,23340.5,19159.5,22384.5,18136.0,23710.5:0.0,16.126448189486556,0.1939454218589768,0.2571532124945887,11.365770567275405,0.0,0.0,11.365770567275405,25.392259701166846,15.210637541036535,11.23536086841994,12.598423842630348,17.59154027252827,12.744464954791923,11.202045995289067,0.3965042551319009,0.06716969902601903,0.0,0.0,20.984689241240684,13.619530369077935,47.656741766160835,2.873097942918793,0.0,0.21539665260530663:64.28063471995279,63.63961030678928,119.0,110.0272693471941,55.0,52.23983154643591,35.4400902933387,55.0,89.62700485902673,72.0,53.0,60.0,84.0,60.0,53.0,89.82204629154246,91.04943712072028,44.14748010928823,83.93449827097318,91.66242414424788,70.0,47.07440918375928,13.152946437965904,42.20189569201838,111.64676439557036:1717.0,1768.0,1815.0,1218.0,1772.0,1706.0,1298.0,1588.5,1944.5,1516.0,1212.0,1217.0,1402.5,1391.0,1353.0,1157.0,1279.5,1143.5,1170.5,1415.5,1413.5,1245.5,1120.5,1258.0,1437.5:51.0,50.5,52.5,44.0,54.0,48.0,45.0,51.5,57.0,49.5,45.5,44.5,47.5,48.0,47.0,41.0,43.0,41.0,43.0,47.5,46.5,43.0,42.5,49.0,51.5:1
1.076707945545123266e+02,7.912016177940992634e+01,1.090000000000000000e+02,1.243382483389564186e+02,1.120000000000000000e+02,9.800000000000000000e+01,1.100000000000000000e+02,1.160000000000000000e+02,1.120000000000000000e+02,1.040000000000000000e+02,8.982204629154247755e+01,9.104943712072029882e+01,7.907591289387686118e+01,8.393449827097317950e+01,1.168417733518282375e+02,1.040000000000000000e+02,9.178235124467012440e+01,1.044796630928718173e+02,8.319855767980595829e+01,1.116467643955703721e+02,8.174350127074322359e+01,8.584287972802403033e+01,1.110000000000000000e+02,1.053043208990020503e+02,1.064706532336493154e+02:296.6243415500488,289.28186946298587,307.0,306.5371103145588,307.0,304.0,307.0,310.0,304.0,304.0,299.8616347584332,307.1628232713067,307.39063095676806,302.76063152266016,326.33878102364724,329.0,309.48344059093046,318.5121661726597,313.1549137407874,323.7900554371613,317.2081335653296,320.3201523476161,335.0,330.8005441349817,320.50273009757655:20929.5,15817.0,22129.5,24486.0,23160.5,20802.0,22686.0,24277.5,22892.0,21127.0,18331.5,19142.0,17202.5,17444.5,25079.5,23340.5,19159.5,22384.5,18136.0,23710.5,18233.5,19221.5,24571.5,23237.0,21692.0:0.0,0.0,11.365770567275405,25.392259701166846,15.210637541036535,11.23536086841994,12.598423842630348,17.59154027252827,12.744464954791923,11.202045995289067,0.3965042551319009,0.06716969902601903,0.0,0.0,20.984689241240684,13.619530369077935,47.656741766160835,2.873097942918793,0.0,0.21539665260530663,1.1619984567793382,49.39870535499553,0.18536622216950355,12.1574688369155,0.21164322520444792:52.23983154643591,35.4400902933387,55.0,89.62700485902673,72.0,53.0,60.0,84.0,60.0,53.0,89.82204629154246,91.04943712072028,44.14748010928823,83.93449827097318,91.66242414424788,70.0,47.07440918375928,13.152946437965904,42.20189569201838,111.64676439557036,81.74350127074321,49.49747468305833,111.0,63.19810123729984,106.47065323364932:1706.0,1298.0,1588.5,1944.5,1516.0,1212.0,1217.0,1402.5,1391.0,1353.0,1157.0,1279.5,1143.5,1170.5,1415.5,1413.5,1245.5,1120.5,1258.0,1437.5,1148.5,1158.0,1656.5,1698.5,1799.5:48.0,45.0,51.5,57.0,49.5,45.5,44.5,47.5,48.0,47.0,41.0,43.0,41.0,43.0,47.5,46.5,43.0,42.5,49.0,51.5,42.5,43.0,51.0,49.0,56.0:1
9.800000000000000000e+01,1.100000000000000000e+02,1.160000000000000000e+02,1.120000000000000000e+02,1.040000000000000000e+02,8.982204629154247755e+01,9.104943712072029882e+01,7.907591289387686118e+01,8.393449827097317950e+01,1.168417733518282375e+02,1.040000000000000000e+02,9.178235124467012440e+01,1.044796630928718173e+02,8.319855767980595829e+01,1.116467643955703721e+02,8.174350127074322359e+01,8.584287972802403033e+01,1.110000000000000000e+02,1.053043208990020503e+02,1.064706532336493154e+02,9.319334740205439971e+01,1.198206993803658236e+02,1.140000000000000000e+02,1.140000000000000000e+02,1.160000000000000000e+02:304.0,307.0,310.0,304.0,304.0,299.8616347584332,307.1628232713067,307.39063095676806,302.76063152266016,326.33878102364724,329.0,309.48344059093046,318.5121661726597,313.1549137407874,323.7900554371613,317.2081335653296,320.3201523476161,335.0,330.8005441349817,320.50273009757655,331.86895003901765,334.40095693642985,341.0,338.0,332.0:20802.0,22686.0,24277.5,22892.0,21127.0,18331.5,19142.0,17202.5,17444.5,25079.5,23340.5,19159.5,22384.5,18136.0,23710.5,18233.5,19221.5,24571.5,23237.0,21692.0,21298.5,24982.0,25520.0,25854.0,25412.0:11.23536086841994,12.598423842630348,17.59154027252827,12.744464954791923,11.202045995289067,0.3965042551319009,0.06716969902601903,0.0,0.0,20.984689241240684,13.619530369077935,47.656741766160835,2.873097942918793,0.0,0.21539665260530663,1.1619984567793382,49.39870535499553,0.18536622216950355,12.1574688369155,0.21164322520444792,56.30993247402022,0.27126841099543,12.936947861426347,9.186670121235217,11.96723315130043:53.0,60.0,84.0,60.0,53.0,89.82204629154246,91.04943712072028,44.14748010928823,83.93449827097318,91.66242414424788,70.0,47.07440918375928,13.152946437965904,42.20189569201838,111.64676439557036,81.74350127074321,49.49747468305833,111.0,63.19810123729984,106.47065323364932,51.0881590977792,119.82069938036582,70.0,50.0,63.0:1212.0,1217.0,1402.5,1391.0,1353.0,1157.0,1279.5,1143.5,1170.5,1415.5,1413.5,1245.5,1120.5,1258.0,1437.5,1148.5,1158.0,1656.5,1698.5,1799.5,1164.0,1574.0,2002.0,1885.5,1737.0:45.5,44.5,47.5,48.0,47.0,41.0,43.0,41.0,43.0,47.5,46.5,43.0,42.5,49.0,51.5,42.5,43.0,51.0,49.0,56.0,40.0,51.5,55.5,53.5,51.5:1
8.982204629154247755e+01,9.104943712072029882e+01,7.907591289387686118e+01,8.393449827097317950e+01,1.168417733518282375e+02,1.040000000000000000e+02,9.178235124467012440e+01,1.044796630928718173e+02,8.319855767980595829e+01,1.116467643955703721e+02,8.174350127074322359e+01,8.584287972802403033e+01,1.110000000000000000e+02,1.053043208990020503e+02,1.064706532336493154e+02,9.319334740205439971e+01,1.198206993803658236e+02,1.140000000000000000e+02,1.140000000000000000e+02,1.160000000000000000e+02,1.240000000000000000e+02,1.161550687658528318e+02,1.090000000000000000e+02,1.240000000000000000e+02,1.190000000000000000e+02:299.8616347584332,307.1628232713067,307.39063095676806,302.76063152266016,326.33878102364724,329.0,309.48344059093046,318.5121661726597,313.1549137407874,323.7900554371613,317.2081335653296,320.3201523476161,335.0,330.8005441349817,320.50273009757655,331.86895003901765,334.40095693642985,341.0,338.0,332.0,335.0,325.3459696999488,320.0,320.0,317.0:18331.5,19142.0,17202.5,17444.5,25079.5,23340.5,19159.5,22384.5,18136.0,23710.5,18233.5,19221.5,24571.5,23237.0,21692.0,21298.5,24982.0,25520.0,25854.0,25412.0,27819.0,24999.5,23929.5,26994.5,26048.5:0.3965042551319009,0.06716969902601903,0.0,0.0,20.984689241240684,13.619530369077935,47.656741766160835,2.873097942918793,0.0,0.21539665260530663,1.1619984567793382,49.39870535499553,0.18536622216950355,12.1574688369155,0.21164322520444792,56.30993247402022,0.27126841099543,12.936947861426347,9.186670121235217,11.96723315130043,16.503841131784974,10.254954608892808,0.19157112482902913,18.827917829123177,0.19515069035929647:89.82204629154246,91.04943712072028,44.14748010928823,83.93449827097318,91.66242414424788,70.0,47.07440918375928,13.152946437965904,42.20189569201838,111.64676439557036,81.74350127074321,49.49747468305833,111.0,63.19810123729984,106.47065323364932,51.0881590977792,119.82069938036582,70.0,50.0,63.0,88.0,53.084837759947995,109.0,93.0,119.0:1157.0,1279.5,1143.5,1170.5,1415.5,1413.5,1245.5,1120.5,1258.0,1437.5,1148.5,1158.0,1656.5,1698.5,1799.5,1164.0,1574.0,2002.0,1885.5,1737.0,1905.0,1414.0,1299.5,1426.0,1280.5:41.0,43.0,41.0,43.0,47.5,46.5,43.0,42.5,49.0,51.5,42.5,43.0,51.0,49.0,56.0,40.0,51.5,55.5,53.5,51.5,55.0,46.5,43.5,46.0,45.5:1
1.040000000000000000e+02,9.178235124467012440e+01,1.044796630928718173e+02,8.319855767980595829e+01,1.116467643955703721e+02,8.174350127074322359e+01,8.584287972802403033e+01,1.110000000000000000e+02,1.053043208990020503e+02,1.064706532336493154e+02,9.319334740205439971e+01,1.198206993803658236e+02,1.140000000000000000e+02,1.140000000000000000e+02,1.160000000000000000e+02,1.240000000000000000e+02,1.161550687658528318e+02,1.090000000000000000e+02,1.240000000000000000e+02,1.190000000000000000e+02,1.190000000000000000e+02,1.310000000000000000e+02,1.230000000000000000e+02,1.260000000000000000e+02,1.310000000000000000e+02:329.0,309.48344059093046,318.5121661726597,313.1549137407874,323.7900554371613,317.2081335653296,320.3201523476161,335.0,330.8005441349817,320.50273009757655,331.86895003901765,334.40095693642985,341.0,338.0,332.0,335.0,325.3459696999488,320.0,320.0,317.0,313.0,319.0,323.0,323.0,326.0:23340.5,19159.5,22384.5,18136.0,23710.5,18233.5,19221.5,24571.5,23237.0,21692.0,21298.5,24982.0,25520.0,25854.0,25412.0,27819.0,24999.5,23929.5,26994.5,26048.5,25344.5,28838.0,27872.0,28345.5,29311.0:13.619530369077935,47.656741766160835,2.873097942918793,0.0,0.21539665260530663,1.1619984567793382,49.39870535499553,0.18536622216950355,12.1574688369155,0.21164322520444792,56.30993247402022,0.27126841099543,12.936947861426347,9.186670121235217,11.96723315130043,16.503841131784974,10.254954608892808,0.19157112482902913,18.827917829123177,0.19515069035929647,11.251001305620392,20.855164809475564,18.6417998378278,19.640469021347474,0.19157057455093027:70.0,47.07440918375928,13.152946437965904,42.20189569201838,111.64676439557036,81.74350127074321,49.49747468305833,111.0,63.19810123729984,106.47065323364932,51.0881590977792,119.82069938036582,70.0,50.0,63.0,88.0,53.084837759947995,109.0,93.0,119.0,56.0,102.0,93.0,97.0,131.0:1413.5,1245.5,1120.5,1258.0,1437.5,1148.5,1158.0,1656.5,1698.5,1799.5,1164.0,1574.0,2002.0,1885.5,1737.0,1905.0,1414.0,1299.5,1426.0,1280.5,1239.5,1532.0,1409.0,1663.5,1477.5:46.5,43.0,42.5,49.0,51.5,42.5,43.0,51.0,49.0,56.0,40.0,51.5,55.5,53.5,51.5,55.0,46.5,43.5,46.0,45.5,43.0,48.0,49.0,50.0,46.5:1
8.174350127074322359e+01,8.584287972802403033e+01,1.110000000000000000e+02,1.053043208990020503e+02,1.064706532336493154e+02,9.319334740205439971e+01,1.198206993803658236e+02,1.140000000000000000e+02,1.140000000000000000e+02,1.160000000000000000e+02,1.240000000000000000e+02,1.161550687658528318e+02,1.090000000000000000e+02,1.240000000000000000e+02,1.190000000000000000e+02,1.190000000000000000e+02,1.310000000000000000e+02,1.230000000000000000e+02,1.260000000000000000e+02,1.310000000000000000e+02,1.260000000000000000e+02,1.330000000000000000e+02,1.310000000000000000e+02,1.330000000000000000e+02,1.310000000000000000e+02:317.2081335653296,320.3201523476161,335.0,330.8005441349817,320.50273009757655,331.86895003901765,334.40095693642985,341.0,338.0,332.0,335.0,325.3459696999488,320.0,320.0,317.0,313.0,319.0,323.0,323.0,326.0,323.0,323.0,323.0,316.0,310.0:18233.5,19221.5,24571.5,23237.0,21692.0,21298.5,24982.0,25520.0,25854.0,25412.0,27819.0,24999.5,23929.5,26994.5,26048.5,25344.5,28838.0,27872.0,28345.5,29311.0,27987.0,28980.5,28641.0,28254.0,26471.0:1.1619984567793382,49.39870535499553,0.18536622216950355,12.1574688369155,0.21164322520444792,56.30993247402022,0.27126841099543,12.936947861426347,9.186670121235217,11.96723315130043,16.503841131784974,10.254954608892808,0.19157112482902913,18.827917829123177,0.19515069035929647,11.251001305620392,20.855164809475564,18.6417998378278,19.640469021347474,0.19157057455093027,18.776067106733134,0.1939454218589768,19.43652893690012,19.450692487730574,16.280536779677444:81.74350127074321,49.49747468305833,111.0,63.19810123729984,106.47065323364932,51.0881590977792,119.82069938036582,70.0,50.0,63.0,88.0,53.084837759947995,109.0,93.0,119.0,56.0,102.0,93.0,97.0,131.0,92.0,133.0,97.0,95.0,79.0:1148.5,1158.0,1656.5,1698.5,1799.5,1164.0,1574.0,2002.0,1885.5,1737.0,1905.0,1414.0,1299.5,1426.0,1280.5,1239.5,1532.0,1409.0,1663.5,1477.5,1331.0,1484.0,1522.0,1376.5,1175.0:42.5,43.0,51.0,49.0,56.0,40.0,51.5,55.5,53.5,51.5,55.0,46.5,43.5,46.0,45.5,43.0,48.0,49.0,50.0,46.5,50.0,50.0,51.0,48.0,43.5:1
9.319334740205439971e+01,1.198206993803658236e+02,1.140000000000000000e+02,1.140000000000000000e+02,1.160000000000000000e+02,1.240000000000000000e+02,1.161550687658528318e+02,1.090000000000000000e+02,1.240000000000000000e+02,1.190000000000000000e+02,1.190000000000000000e+02,1.310000000000000000e+02,1.230000000000000000e+02,1.260000000000000000e+02,1.310000000000000000e+02,1.260000000000000000e+02,1.330000000000000000e+02,1.310000000000000000e+02,1.330000000000000000e+02,1.310000000000000000e+02,1.356355410650173212e+02,1.260000000000000000e+02,1.300000000000000000e+02,1.257815566766447688e+02,1.280000000000000000e+02:331.86895003901765,334.40095693642985,341.0,338.0,332.0,335.0,325.3459696999488,320.0,320.0,317.0,313.0,319.0,323.0,323.0,326.0,323.0,323.0,323.0,316.0,310.0,316.65912271715774,310.0,316.0,319.15200140371985,323.0:21298.5,24982.0,25520.0,25854.0,25412.0,27819.0,24999.5,23929.5,26994.5,26048.5,25344.5,28838.0,27872.0,28345.5,29311.0,27987.0,28980.5,28641.0,28254.0,26471.0,28642.5,25789.5,26873.0,26539.0,27543.0:56.30993247402022,0.27126841099543,12.936947861426347,9.186670121235217,11.96723315130043,16.503841131784974,10.254954608892808,0.19157112482902913,18.827917829123177,0.19515069035929647,11.251001305620392,20.855164809475564,18.6417998378278,19.640469021347474,0.19157057455093027,18.776067106733134,0.1939454218589768,19.43652893690012,19.450692487730574,16.280536779677444,24.697108839717863,15.843082117686988,18.11531041221979,17.788577621741243,17.829734225677193:51.0881590977792,119.82069938036582,70.0,50.0,63.0,88.0,53.084837759947995,109.0,93.0,119.0,56.0,102.0,93.0,97.0,131.0,92.0,133.0,97.0,95.0,79.0,98.3107318658548,78.0,90.0,83.48652585896721,88.0:1164.0,1574.0,2002.0,1885.5,1737.0,1905.0,1414.0,1299.5,1426.0,1280.5,1239.5,1532.0,1409.0,1663.5,1477.5,1331.0,1484.0,1522.0,1376.5,1175.0,1349.0,1242.5,1180.0,1261.5,1577.0:40.0,51.5,55.5,53.5,51.5,55.0,46.5,43.5,46.0,45.5,43.0,48.0,49.0,50.0,46.5,50.0,50.0,51.0,48.0,43.5,53.5,45.0,45.5,47.0,48.5:1
1.240000000000000000e+02,1.161550687658528318e+02,1.090000000000000000e+02,1.240000000000000000e+02,1.190000000000000000e+02,1.190000000000000000e+02,1.310000000000000000e+02,1.230000000000000000e+02,1.260000000000000000e+02,1.310000000000000000e+02,1.260000000000000000e+02,1.330000000000000000e+02,1.310000000000000000e+02,1.330000000000000000e+02,1.310000000000000000e+02,1.356355410650173212e+02,1.260000000000000000e+02,1.300000000000000000e+02,1.257815566766447688e+02,1.280000000000000000e+02,1.220000000000000000e+02,1.339888055025493543e+02,1.310000000000000000e+02,1.311068266719929341e+02,1.240000000000000000e+02:335.0,325.3459696999488,320.0,320.0,317.0,313.0,319.0,323.0,323.0,326.0,323.0,323.0,323.0,316.0,310.0,316.65912271715774,310.0,316.0,319.15200140371985,323.0,317.0,321.90837205639747,320.0,321.7530108639234,320.0:27819.0,24999.5,23929.5,26994.5,26048.5,25344.5,28838.0,27872.0,28345.5,29311.0,27987.0,28980.5,28641.0,28254.0,26471.0,28642.5,25789.5,26873.0,26539.0,27543.0,25408.0,28586.5,27481.5,27856.5,26337.5:16.503841131784974,10.254954608892808,0.19157112482902913,18.827917829123177,0.19515069035929647,11.251001305620392,20.855164809475564,18.6417998378278,19.640469021347474,0.19157057455093027,18.776067106733134,0.1939454218589768,19.43652893690012,19.450692487730574,16.280536779677444,24.697108839717863,15.843082117686988,18.11531041221979,17.788577621741243,17.829734225677193,0.19515069035929647,0.2340409799089589,18.07001248719136,0.22394508137899183,17.444233228684872:88.0,53.084837759947995,109.0,93.0,119.0,56.0,102.0,93.0,97.0,131.0,92.0,133.0,97.0,95.0,79.0,98.3107318658548,78.0,90.0,83.48652585896721,88.0,122.0,133.98880550254935,91.0,131.10682667199293,86.0:1905.0,1414.0,1299.5,1426.0,1280.5,1239.5,1532.0,1409.0,1663.5,1477.5,1331.0,1484.0,1522.0,1376.5,1175.0,1349.0,1242.5,1180.0,1261.5,1577.0,1187.0,1537.0,1364.0,1951.5,1658.0:55.0,46.5,43.5,46.0,45.5,43.0,48.0,49.0,50.0,46.5,50.0,50.0,51.0,48.0,43.5,53.5,45.0,45.5,47.0,48.5,41.5,51.0,45.5,55.0,52.0:1
1.190000000000000000e+02,1.310000000000000000e+02,1.230000000000000000e+02,1.260000000000000000e+02,1.310000000000000000e+02,1.260000000000000000e+02,1.330000000000000000e+02,1.310000000000000000e+02,1.330000000000000000e+02,1.310000000000000000e+02,1.356355410650173212e+02,1.260000000000000000e+02,1.300000000000000000e+02,1.257815566766447688e+02,1.280000000000000000e+02,1.220000000000000000e+02,1.339888055025493543e+02,1.310000000000000000e+02,1.311068266719929341e+02,1.240000000000000000e+02,1.260000000000000000e+02,1.290000000000000000e+02,1.329661611087572908e+02,1.341230778054246571e+02,1.228006514640700146e+02:313.0,319.0,323.0,323.0,326.0,323.0,323.0,323.0,316.0,310.0,316.65912271715774,310.0,316.0,319.15200140371985,323.0,317.0,321.90837205639747,320.0,321.7530108639234,320.0,320.0,329.0,333.52960888053104,339.0648905445682,346.97838549396704:25344.5,28838.0,27872.0,28345.5,29311.0,27987.0,28980.5,28641.0,28254.0,26471.0,28642.5,25789.5,26873.0,26539.0,27543.0,25408.0,28586.5,27481.5,27856.5,26337.5,26500.5,27923.0,28943.0,28963.5,27365.5:11.251001305620392,20.855164809475564,18.6417998378278,19.640469021347474,0.19157057455093027,18.776067106733134,0.1939454218589768,19.43652893690012,19.450692487730574,16.280536779677444,24.697108839717863,15.843082117686988,18.11531041221979,17.788577621741243,17.829734225677193,0.19515069035929647,0.2340409799089589,18.07001248719136,0.22394508137899183,17.444233228684872,17.069779300132495,0.19157057455093027,23.00290082975374,28.363980629728736,0.4655777403995383:56.0,102.0,93.0,97.0,131.0,92.0,133.0,97.0,95.0,79.0,98.3107318658548,78.0,90.0,83.48652585896721,88.0,122.0,133.98880550254935,91.0,131.10682667199293,86.0,85.0,129.0,100.71742649611336,101.1385188738692,122.80065146407:1239.5,1532.0,1409.0,1663.5,1477.5,1331.0,1484.0,1522.0,1376.5,1175.0,1349.0,1242.5,1180.0,1261.5,1577.0,1187.0,1537.0,1364.0,1951.5,1658.0,1424.5,1427.5,1738.5,1599.0,1250.0:43.0,48.0,49.0,50.0,46.5,50.0,50.0,51.0,48.0,43.5,53.5,45.0,45.5,47.0,48.5,41.5,51.0,45.5,55.0,52.0,47.5,47.5,51.5,50.0,44.5:1
1.260000000000000000e+02,1.330000000000000000e+02,1.310000000000000000e+02,1.330000000000000000e+02,1.310000000000000000e+02,1.356355410650173212e+02,1.260000000000000000e+02,1.300000000000000000e+02,1.257815566766447688e+02,1.280000000000000000e+02,1.220000000000000000e+02,1.339888055025493543e+02,1.310000000000000000e+02,1.311068266719929341e+02,1.240000000000000000e+02,1.260000000000000000e+02,1.290000000000000000e+02,1.329661611087572908e+02,1.341230778054246571e+02,1.228006514640700146e+02,1.230000000000000000e+02,1.260000000000000000e+02,1.333641631023866978e+02,1.310000000000000000e+02,1.230000000000000000e+02:323.0,323.0,323.0,316.0,310.0,316.65912271715774,310.0,316.0,319.15200140371985,323.0,317.0,321.90837205639747,320.0,321.7530108639234,320.0,320.0,329.0,333.52960888053104,339.0648905445682,346.97838549396704,351.0,354.0,361.26721412273207,360.0,351.0:27987.0,28980.5,28641.0,28254.0,26471.0,28642.5,25789.5,26873.0,26539.0,27543.0,25408.0,28586.5,27481.5,27856.5,26337.5,26500.5,27923.0,28943.0,28963.5,27365.5,28081.5,28759.5,30579.0,29708.5,27956.0:18.776067106733134,0.1939454218589768,19.43652893690012,19.450692487730574,16.280536779677444,24.697108839717863,15.843082117686988,18.11531041221979,17.788577621741243,17.829734225677193,0.19515069035929647,0.2340409799089589,18.07001248719136,0.22394508137899183,17.444233228684872,17.069779300132495,0.19157057455093027,23.00290082975374,28.363980629728736,0.4655777403995383,0.18113031183982484,16.913764712156308,0.2346760161193819,16.495521466757385,15.806635392386948:92.0,133.0,97.0,95.0,79.0,98.3107318658548,78.0,90.0,83.48652585896721,88.0,122.0,133.98880550254935,91.0,131.10682667199293,86.0,85.0,129.0,100.71742649611336,101.1385188738692,122.80065146407,123.0,94.0,133.36416310238667,88.0,84.0:1331.0,1484.0,1522.0,1376.5,1175.0,1349.0,1242.5,1180.0,1261.5,1577.0,1187.0,1537.0,1364.0,1951.5,1658.0,1424.5,1427.5,1738.5,1599.0,1250.0,1216.0,1204.0,1677.5,1800.5,1439.0:50.0,50.0,51.0,48.0,43.5,53.5,45.0,45.5,47.0,48.5,41.5,51.0,45.5,55.0,52.0,47.5,47.5,51.5,50.0,44.5,43.0,46.0,56.0,54.0,46.5:1
1.356355410650173212e+02,1.260000000000000000e+02,1.300000000000000000e+02,1.257815566766447688e+02,1.280000000000000000e+02,1.220000000000000000e+02,1.339888055025493543e+02,1.310000000000000000e+02,1.311068266719929341e+02,1.240000000000000000e+02,1.260000000000000000e+02,1.290000000000000000e+02,1.329661611087572908e+02,1.341230778054246571e+02,1.228006514640700146e+02,1.230000000000000000e+02,1.260000000000000000e+02,1.333641631023866978e+02,1.310000000000000000e+02,1.230000000000000000e+02,1.290000000000000000e+02,1.260000000000000000e+02,1.240000000000000000e+02,1.376735268670051937e+02,1.260000000000000000e+02:316.65912271715774,310.0,316.0,319.15200140371985,323.0,317.0,321.90837205639747,320.0,321.7530108639234,320.0,320.0,329.0,333.52960888053104,339.0648905445682,346.97838549396704,351.0,354.0,361.26721412273207,360.0,351.0,351.0,354.0,367.0,390.6635380989631,395.0:28642.5,25789.5,26873.0,26539.0,27543.0,25408.0,28586.5,27481.5,27856.5,26337.5,26500.5,27923.0,28943.0,28963.5,27365.5,28081.5,28759.5,30579.0,29708.5,27956.0,29151.5,27548.5,28580.5,33091.5,31260.0:24.697108839717863,15.843082117686988,18.11531041221979,17.788577621741243,17.829734225677193,0.19515069035929647,0.2340409799089589,18.07001248719136,0.22394508137899183,17.444233228684872,17.069779300132495,0.19157057455093027,23.00290082975374,28.363980629728736,0.4655777403995383,0.18113031183982484,16.913764712156308,0.2346760161193819,16.495521466757385,15.806635392386948,16.817894148886563,10.389867472340509,15.129612213268967,24.890535142479767,13.195628194281756:98.3107318658548,78.0,90.0,83.48652585896721,88.0,122.0,133.98880550254935,91.0,131.10682667199293,86.0,85.0,129.0,100.71742649611336,101.1385188738692,122.80065146407,123.0,94.0,133.36416310238667,88.0,84.0,88.0,57.0,83.0,101.0,82.0:1349.0,1242.5,1180.0,1261.5,1577.0,1187.0,1537.0,1364.0,1951.5,1658.0,1424.5,1427.5,1738.5,1599.0,1250.0,1216.0,1204.0,1677.5,1800.5,1439.0,1692.5,1251.5,1285.0,1661.5,1178.0:53.5,45.0,45.5,47.0,48.5,41.5,51.0,45.5,55.0,52.0,47.5,47.5,51.5,50.0,44.5,43.0,46.0,56.0,54.0,46.5,54.0,43.0,46.0,49.5,42.5:1
1.220000000000000000e+02,1.339888055025493543e+02,1.310000000000000000e+02,1.311068266719929341e+02,1.240000000000000000e+02,1.260000000000000000e+02,1.290000000000000000e+02,1.329661611087572908e+02,1.341230778054246571e+02,1.228006514640700146e+02,1.230000000000000000e+02,1.260000000000000000e+02,1.333641631023866978e+02,1.310000000000000000e+02,1.230000000000000000e+02,1.290000000000000000e+02,1.260000000000000000e+02,1.240000000000000000e+02,1.376735268670051937e+02,1.260000000000000000e+02,1.330000000000000000e+02,1.330000000000000000e+02,1.291239714383042099e+02,1.300000000000000000e+02,1.210000000000000000e+02:317.0,321.90837205639747,320.0,321.7530108639234,320.0,320.0,329.0,333.52960888053104,339.0648905445682,346.97838549396704,351.0,354.0,361.26721412273207,360.0,351.0,351.0,354.0,367.0,390.6635380989631,395.0,407.0,407.0,391.33745029066665,401.0,395.0:25408.0,28586.5,27481.5,27856.5,26337.5,26500.5,27923.0,28943.0,28963.5,27365.5,28081.5,28759.5,30579.0,29708.5,27956.0,29151.5,27548.5,28580.5,33091.5,31260.0,33757.0,34279.5,31846.5,33016.5,30661.0:0.19515069035929647,0.2340409799089589,18.07001248719136,0.22394508137899183,17.444233228684872,17.069779300132495,0.19157057455093027,23.00290082975374,28.363980629728736,0.4655777403995383,0.18113031183982484,16.913764712156308,0.2346760161193819,16.495521466757385,15.806635392386948,16.817894148886563,10.389867472340509,15.129612213268967,24.890535142479767,13.195628194281756,13.95973566999773,0.15330952078490753,17.262422589207684,13.9397162519168,13.647859976183298:122.0,133.98880550254935,91.0,131.10682667199293,86.0,85.0,129.0,100.71742649611336,101.1385188738692,122.80065146407,123.0,94.0,133.36416310238667,88.0,84.0,88.0,57.0,83.0,101.0,82.0,88.0,133.0,82.73451516749222,90.0,86.0:1187.0,1537.0,1364.0,1951.5,1658.0,1424.5,1427.5,1738.5,1599.0,1250.0,1216.0,1204.0,1677.5,1800.5,1439.0,1692.5,1251.5,1285.0,1661.5,1178.0,1858.0,1893.0,1218.0,1287.5,1179.5:41.5,51.0,45.5,55.0,52.0,47.5,47.5,51.5,50.0,44.5,43.0,46.0,56.0,54.0,46.5,54.0,43.0,46.0,49.5,42.5,54.0,55.5,42.0,48.0,45.5:1
1.260000000000000000e+02,1.290000000000000000e+02,1.329661611087572908e+02,1.341230778054246571e+02,1.228006514640700146e+02,1.230000000000000000e+02,1.260000000000000000e+02,1.333641631023866978e+02,1.310000000000000000e+02,1.230000000000000000e+02,1.290000000000000000e+02,1.260000000000000000e+02,1.240000000000000000e+02,1.376735268670051937e+02,1.260000000000000000e+02,1.330000000000000000e+02,1.330000000000000000e+02,1.291239714383042099e+02,1.300000000000000000e+02,1.210000000000000000e+02,1.220000000000000000e+02,1.255746789762968092e+02,1.260000000000000000e+02,1.230000000000000000e+02,1.230000000000000000e+02:320.0,329.0,333.52960888053104,339.0648905445682,346.97838549396704,351.0,354.0,361.26721412273207,360.0,351.0,351.0,354.0,367.0,390.6635380989631,395.0,407.0,407.0,391.33745029066665,401.0,395.0,398.0,396.92064698123227,404.0,401.0,398.0:26500.5,27923.0,28943.0,28963.5,27365.5,28081.5,28759.5,30579.0,29708.5,27956.0,29151.5,27548.5,28580.5,33091.5,31260.0,33757.0,34279.5,31846.5,33016.5,30661.0,30731.0,31718.5,32979.5,31809.0,31265.0:17.069779300132495,0.19157057455093027,23.00290082975374,28.363980629728736,0.4655777403995383,0.18113031183982484,16.913764712156308,0.2346760161193819,16.495521466757385,15.806635392386948,16.817894148886563,10.389867472340509,15.129612213268967,24.890535142479767,13.195628194281756,13.95973566999773,0.15330952078490753,17.262422589207684,13.9397162519168,13.647859976183298,10.480520582395839,17.40462304000217,13.393261712757072,12.328220864087465,8.965742477070542:85.0,129.0,100.71742649611336,101.1385188738692,122.80065146407,123.0,94.0,133.36416310238667,88.0,84.0,88.0,57.0,83.0,101.0,82.0,88.0,133.0,82.73451516749222,90.0,86.0,67.0,90.44888059008801,87.0,79.0,57.0:1424.5,1427.5,1738.5,1599.0,1250.0,1216.0,1204.0,1677.5,1800.5,1439.0,1692.5,1251.5,1285.0,1661.5,1178.0,1858.0,1893.0,1218.0,1287.5,1179.5,1246.0,1402.0,1496.0,1429.5,1165.0:47.5,47.5,51.5,50.0,44.5,43.0,46.0,56.0,54.0,46.5,54.0,43.0,46.0,49.5,42.5,54.0,55.5,42.0,48.0,45.5,48.5,49.5,50.0,47.0,42.0:1
1.230000000000000000e+02,1.260000000000000000e+02,1.333641631023866978e+02,1.310000000000000000e+02,1.230000000000000000e+02,1.290000000000000000e+02,1.260000000000000000e+02,1.240000000000000000e+02,1.376735268670051937e+02,1.260000000000000000e+02,1.330000000000000000e+02,1.330000000000000000e+02,1.291239714383042099e+02,1.300000000000000000e+02,1.210000000000000000e+02,1.220000000000000000e+02,1.255746789762968092e+02,1.260000000000000000e+02,1.230000000000000000e+02,1.230000000000000000e+02,1.230000000000000000e+02,1.190000000000000000e+02,1.290000000000000000e+02,1.310000000000000000e+02,1.230000000000000000e+02:351.0,354.0,361.26721412273207,360.0,351.0,351.0,354.0,367.0,390.6635380989631,395.0,407.0,407.0,391.33745029066665,401.0,395.0,398.0,396.92064698123227,404.0,401.0,398.0,407.0,405.0,417.0,414.0,405.0:28081.5,28759.5,30579.0,29708.5,27956.0,29151.5,27548.5,28580.5,33091.5,31260.0,33757.0,34279.5,31846.5,33016.5,30661.0,30731.0,31718.5,32979.5,31809.0,31265.0,33379.0,31539.0,35110.0,34717.0,31554.0:0.18113031183982484,16.913764712156308,0.2346760161193819,16.495521466757385,15.806635392386948,16.817894148886563,10.389867472340509,15.129612213268967,24.890535142479767,13.195628194281756,13.95973566999773,0.15330952078490753,17.262422589207684,13.9397162519168,13.647859976183298,10.480520582395839,17.40462304000217,13.393261712757072,12.328220864087465,8.965742477070542,12.96607885950384,9.146319734042082,0.14777472344029147,12.93310262524096,5.122238982253278:123.0,94.0,133.36416310238667,88.0,84.0,88.0,57.0,83.0,101.0,82.0,88.0,133.0,82.73451516749222,90.0,86.0,67.0,90.44888059008801,87.0,79.0,57.0,84.0,60.0,129.0,86.0,34.0:1216.0,1204.0,1677.5,1800.5,1439.0,1692.5,1251.5,1285.0,1661.5,1178.0,1858.0,1893.0,1218.0,1287.5,1179.5,1246.0,1402.0,1496.0,1429.5,1165.0,1540.5,1107.5,1524.0,1585.0,1220.5:43.0,46.0,56.0,54.0,46.5,54.0,43.0,46.0,49.5,42.5,54.0,55.5,42.0,48.0,45.5,48.5,49.5,50.0,47.0,42.0,50.5,41.0,50.5,50.5,48.5:1
1.290000000000000000e+02,1.260000000000000000e+02,1.240000000000000000e+02,1.376735268670051937e+02,1.260000000000000000e+02,1.330000000000000000e+02,1.330000000000000000e+02,1.291239714383042099e+02,1.300000000000000000e+02,1.210000000000000000e+02,1.220000000000000000e+02,1.255746789762968092e+02,1.260000000000000000e+02,1.230000000000000000e+02,1.230000000000000000e+02,1.230000000000000000e+02,1.190000000000000000e+02,1.290000000000000000e+02,1.310000000000000000e+02,1.230000000000000000e+02,1.350000000000000000e+02,1.280000000000000000e+02,1.330000000000000000e+02,1.260000000000000000e+02,1.190000000000000000e+02:351.0,354.0,367.0,390.6635380989631,395.0,407.0,407.0,391.33745029066665,401.0,395.0,398.0,396.92064698123227,404.0,401.0,398.0,407.0,405.0,417.0,414.0,405.0,414.0,405.0,417.0,405.0,398.0:29151.5,27548.5,28580.5,33091.5,31260.0,33757.0,34279.5,31846.5,33016.5,30661.0,30731.0,31718.5,32979.5,31809.0,31265.0,33379.0,31539.0,35110.0,34717.0,31554.0,36517.5,34343.5,36944.5,33828.5,33151.0:16.817894148886563,10.389867472340509,15.129612213268967,24.890535142479767,13.195628194281756,13.95973566999773,0.15330952078490753,17.262422589207684,13.9397162519168,13.647859976183298,10.480520582395839,17.40462304000217,13.393261712757072,12.328220864087465,8.965742477070542,12.96607885950384,9.146319734042082,0.14777472344029147,12.93310262524096,5.122238982253278,15.001643710362641,13.535143654147603,15.14942415864892,10.643783683692153,11.44207290997352:88.0,57.0,83.0,101.0,82.0,88.0,133.0,82.73451516749222,90.0,86.0,67.0,90.44888059008801,87.0,79.0,57.0,84.0,60.0,129.0,86.0,34.0,97.0,87.0,99.0,69.0,72.0:1692.5,1251.5,1285.0,1661.5,1178.0,1858.0,1893.0,1218.0,1287.5,1179.5,1246.0,1402.0,1496.0,1429.5,1165.0,1540.5,1107.5,1524.0,1585.0,1220.5,1993.5,1306.5,1682.5,1370.5,1358.5:54.0,43.0,46.0,49.5,42.5,54.0,55.5,42.0,48.0,45.5,48.5,49.5,50.0,47.0,42.0,50.5,41.0,50.5,50.5,48.5,55.5,45.5,55.5,47.5,46.5:1
1.330000000000000000e+02,1.330000000000000000e+02,1.291239714383042099e+02,1.300000000000000000e+02,1.210000000000000000e+02,1.220000000000000000e+02,1.255746789762968092e+02,1.260000000000000000e+02,1.230000000000000000e+02,1.230000000000000000e+02,1.230000000000000000e+02,1.190000000000000000e+02,1.290000000000000000e+02,1.310000000000000000e+02,1.230000000000000000e+02,1.350000000000000000e+02,1.280000000000000000e+02,1.330000000000000000e+02,1.260000000000000000e+02,1.190000000000000000e+02,1.260000000000000000e+02,1.290000000000000000e+02,1.310000000000000000e+02,1.330000000000000000e+02,1.310000000000000000e+02:407.0,407.0,391.33745029066665,401.0,395.0,398.0,396.92064698123227,404.0,401.0,398.0,407.0,405.0,417.0,414.0,405.0,414.0,405.0,417.0,405.0,398.0,408.0,401.0,401.0,398.0,398.0:33757.0,34279.5,31846.5,33016.5,30661.0,30731.0,31718.5,32979.5,31809.0,31265.0,33379.0,31539.0,35110.0,34717.0,31554.0,36517.5,34343.5,36944.5,33828.5,33151.0,34088.5,34564.5,35434.5,35023.5,34589.0:13.95973566999773,0.15330952078490753,17.262422589207684,13.9397162519168,13.647859976183298,10.480520582395839,17.40462304000217,13.393261712757072,12.328220864087465,8.965742477070542,12.96607885950384,9.146319734042082,0.14777472344029147,12.93310262524096,5.122238982253278,15.001643710362641,13.535143654147603,15.14942415864892,10.643783683692153,11.44207290997352,9.1802805924693,12.637848839708276,13.964311218412444,12.955843090966644,0.15448386748618792:88.0,133.0,82.73451516749222,90.0,86.0,67.0,90.44888059008801,87.0,79.0,57.0,84.0,60.0,129.0,86.0,34.0,97.0,87.0,99.0,69.0,72.0,60.0,81.0,89.0,83.0,131.0:1858.0,1893.0,1218.0,1287.5,1179.5,1246.0,1402.0,1496.0,1429.5,1165.0,1540.5,1107.5,1524.0,1585.0,1220.5,1993.5,1306.5,1682.5,1370.5,1358.5,1464.0,1348.0,1296.5,1206.5,1283.5:54.0,55.5,42.0,48.0,45.5,48.5,49.5,50.0,47.0,42.0,50.5,41.0,50.5,50.5,48.5,55.5,45.5,55.5,47.5,46.5,49.5,46.5,42.5,41.0,41.0:1
1.220000000000000000e+02,1.255746789762968092e+02,1.260000000000000000e+02,1.230000000000000000e+02,1.230000000000000000e+02,1.230000000000000000e+02,1.190000000000000000e+02,1.290000000000000000e+02,1.310000000000000000e+02,1.230000000000000000e+02,1.350000000000000000e+02,1.280000000000000000e+02,1.330000000000000000e+02,1.260000000000000000e+02,1.190000000000000000e+02,1.260000000000000000e+02,1.290000000000000000e+02,1.310000000000000000e+02,1.330000000000000000e+02,1.310000000000000000e+02,1.310000000000000000e+02,1.290000000000000000e+02,1.260000000000000000e+02,1.370000000000000000e+02,1.215935853571231746e+02:398.0,396.92064698123227,404.0,401.0,398.0,407.0,405.0,417.0,414.0,405.0,414.0,405.0,417.0,405.0,398.0,408.0,401.0,401.0,398.0,398.0,400.0,395.0,395.0,410.0,389.66652409464166:30731.0,31718.5,32979.5,31809.0,31265.0,33379.0,31539.0,35110.0,34717.0,31554.0,36517.5,34343.5,36944.5,33828.5,33151.0,34088.5,34564.5,35434.5,35023.5,34589.0,35463.5,33995.0,33769.0,37812.5,30638.0:10.480520582395839,17.40462304000217,13.393261712757072,12.328220864087465,8.965742477070542,12.96607885950384,9.146319734042082,0.14777472344029147,12.93310262524096,5.122238982253278,15.001643710362641,13.535143654147603,15.14942415864892,10.643783683692153,11.44207290997352,9.1802805924693,12.637848839708276,13.964311218412444,12.955843090966644,0.15448386748618792,13.732950019884605,9.03662826218469,8.850901654859564,14.547478348213009,0.4307872170092416:67.0,90.44888059008801,87.0,79.0,57.0,84.0,60.0,129.0,86.0,34.0,97.0,87.0,99.0,69.0,72.0,60.0,81.0,89.0,83.0,131.0,88.0,58.0,57.0,95.0,121.59358535712316:1246.0,1402.0,1496.0,1429.5,1165.0,1540.5,1107.5,1524.0,1585.0,1220.5,1993.5,1306.5,1682.5,1370.5,1358.5,1464.0,1348.0,1296.5,1206.5,1283.5,1444.5,1012.5,1122.0,2021.5,1102.0:48.5,49.5,50.0,47.0,42.0,50.5,41.0,50.5,50.5,48.5,55.5,45.5,55.5,47.5,46.5,49.5,46.5,42.5,41.0,41.0,49.5,45.0,44.5,55.0,41.5:1
1.230000000000000000e+02,1.190000000000000000e+02,1.290000000000000000e+02,1.310000000000000000e+02,1.230000000000000000e+02,1.350000000000000000e+02,1.280000000000000000e+02,1.330000000000000000e+02,1.260000000000000000e+02,1.190000000000000000e+02,1.260000000000000000e+02,1.290000000000000000e+02,1.310000000000000000e+02,1.330000000000000000e+02,1.310000000000000000e+02,1.310000000000000000e+02,1.290000000000000000e+02,1.260000000000000000e+02,1.370000000000000000e+02,1.215935853571231746e+02,1.260000000000000000e+02,1.260000000000000000e+02,1.280000000000000000e+02,1.352996674053561605e+02,1.260000000000000000e+02:407.0,405.0,417.0,414.0,405.0,414.0,405.0,417.0,405.0,398.0,408.0,401.0,401.0,398.0,398.0,400.0,395.0,395.0,410.0,389.66652409464166,398.0,398.0,385.0,405.8990022160685,389.0:33379.0,31539.0,35110.0,34717.0,31554.0,36517.5,34343.5,36944.5,33828.5,33151.0,34088.5,34564.5,35434.5,35023.5,34589.0,35463.5,33995.0,33769.0,37812.5,30638.0,34071.0,34690.5,33838.5,36877.5,33513.0:12.96607885950384,9.146319734042082,0.14777472344029147,12.93310262524096,5.122238982253278,15.001643710362641,13.535143654147603,15.14942415864892,10.643783683692153,11.44207290997352,9.1802805924693,12.637848839708276,13.964311218412444,12.955843090966644,0.15448386748618792,13.732950019884605,9.03662826218469,8.850901654859564,14.547478348213009,0.4307872170092416,10.410331258237091,0.15507129516905455,8.377273893576787,0.16150553484756117,11.978528549679936:84.0,60.0,129.0,86.0,34.0,97.0,87.0,99.0,69.0,72.0,60.0,81.0,89.0,83.0,131.0,88.0,58.0,57.0,95.0,121.59358535712316,67.0,126.0,53.0,135.29966740535616,75.0:1540.5,1107.5,1524.0,1585.0,1220.5,1993.5,1306.5,1682.5,1370.5,1358.5,1464.0,1348.0,1296.5,1206.5,1283.5,1444.5,1012.5,1122.0,2021.5,1102.0,1418.0,1450.5,1147.0,1582.5,1167.0:50.5,41.0,50.5,50.5,48.5,55.5,45.5,55.5,47.5,46.5,49.5,46.5,42.5,41.0,41.0,49.5,45.0,44.5,55.0,41.5,44.5,45.5,43.5,57.0,39.5:1
1.350000000000000000e+02,1.280000000000000000e+02,1.330000000000000000e+02,1.260000000000000000e+02,1.190000000000000000e+02,1.260000000000000000e+02,1.290000000000000000e+02,1.310000000000000000e+02,1.330000000000000000e+02,1.310000000000000000e+02,1.310000000000000000e+02,1.290000000000000000e+02,1.260000000000000000e+02,1.370000000000000000e+02,1.215935853571231746e+02,1.260000000000000000e+02,1.260000000000000000e+02,1.280000000000000000e+02,1.352996674053561605e+02,1.260000000000000000e+02,1.350000000000000000e+02,1.350000000000000000e+02,1.330000000000000000e+02,1.380000000000000000e+02,1.310000000000000000e+02:414.0,405.0,417.0,405.0,398.0,408.0,401.0,401.0,398.0,398.0,400.0,395.0,395.0,410.0,389.66652409464166,398.0,398.0,385.0,405.8990022160685,389.0,398.0,401.0,392.0,401.0,392.0:36517.5,34343.5,36944.5,33828.5,33151.0,34088.5,34564.5,35434.5,35023.5,34589.0,35463.5,33995.0,33769.0,37812.5,30638.0,34071.0,34690.5,33838.5,36877.5,33513.0,36409.0,36116.5,34808.0,36958.0,34534.0:15.001643710362641,13.535143654147603,15.14942415864892,10.643783683692153,11.44207290997352,9.1802805924693,12.637848839708276,13.964311218412444,12.955843090966644,0.15448386748618792,13.732950019884605,9.03662826218469,8.850901654859564,14.547478348213009,0.4307872170092416,10.410331258237091,0.15507129516905455,8.377273893576787,0.16150553484756117,11.978528549679936,14.944535686805548,14.671664124146451,0.15443340222795607,15.895662032074087,11.783656714729366:97.0,87.0,99.0,69.0,72.0,60.0,81.0,89.0,83.0,131.0,88.0,58.0,57.0,95.0,121.59358535712316,67.0,126.0,53.0,135.29966740535616,75.0,95.0,93.0,133.0,100.0,74.0:1993.5,1306.5,1682.5,1370.5,1358.5,1464.0,1348.0,1296.5,1206.5,1283.5,1444.5,1012.5,1122.0,2021.5,1102.0,1418.0,1450.5,1147.0,1582.5,1167.0,1438.5,1095.5,1180.5,1384.0,1239.0:55.5,45.5,55.5,47.5,46.5,49.5,46.5,42.5,41.0,41.0,49.5,45.0,44.5,55.0,41.5,44.5,45.5,43.5,57.0,39.5,47.5,48.0,43.5,47.0,43.5:1
1.260000000000000000e+02,1.290000000000000000e+02,1.310000000000000000e+02,1.330000000000000000e+02,1.310000000000000000e+02,1.310000000000000000e+02,1.290000000000000000e+02,1.260000000000000000e+02,1.370000000000000000e+02,1.215935853571231746e+02,1.260000000000000000e+02,1.260000000000000000e+02,1.280000000000000000e+02,1.352996674053561605e+02,1.260000000000000000e+02,1.350000000000000000e+02,1.350000000000000000e+02,1.330000000000000000e+02,1.380000000000000000e+02,1.310000000000000000e+02,1.380000000000000000e+02,1.350000000000000000e+02,1.310000000000000000e+02,1.330000000000000000e+02,1.400000000000000000e+02:408.0,401.0,401.0,398.0,398.0,400.0,395.0,395.0,410.0,389.66652409464166,398.0,398.0,385.0,405.8990022160685,389.0,398.0,401.0,392.0,401.0,392.0,398.0,377.0,381.0,386.0,398.0:34088.5,34564.5,35434.5,35023.5,34589.0,35463.5,33995.0,33769.0,37812.5,30638.0,34071.0,34690.5,33838.5,36877.5,33513.0,36409.0,36116.5,34808.0,36958.0,34534.0,36858.0,33140.0,33705.0,34014.5,37273.0:9.1802805924693,12.637848839708276,13.964311218412444,12.955843090966644,0.15448386748618792,13.732950019884605,9.03662826218469,8.850901654859564,14.547478348213009,0.4307872170092416,10.410331258237091,0.15507129516905455,8.377273893576787,0.16150553484756117,11.978528549679936,14.944535686805548,14.671664124146451,0.15443340222795607,15.895662032074087,11.783656714729366,15.809411793094275,0.16344114611003754,10.587023757585772,9.31657206278758,13.632889785575657:60.0,81.0,89.0,83.0,131.0,88.0,58.0,57.0,95.0,121.59358535712316,67.0,126.0,53.0,135.29966740535616,75.0,95.0,93.0,133.0,100.0,74.0,97.0,135.0,65.0,58.0,88.0:1464.0,1348.0,1296.5,1206.5,1283.5,1444.5,1012.5,1122.0,2021.5,1102.0,1418.0,1450.5,1147.0,1582.5,1167.0,1438.5,1095.5,1180.5,1384.0,1239.0,1427.0,1217.5,1173.0,1159.5,1686.0:49.5,46.5,42.5,41.0,41.0,49.5,45.0,44.5,55.0,41.5,44.5,45.5,43.5,57.0,39.5,47.5,48.0,43.5,47.0,43.5,52.0,44.0,42.0,42.5,53.0:1
1.310000000000000000e+02,1.290000000000000000e+02,1.260000000000000000e+02,1.370000000000000000e+02,1.215935853571231746e+02,1.260000000000000000e+02,1.260000000000000000e+02,1.280000000000000000e+02,1.352996674053561605e+02,1.260000000000000000e+02,1.350000000000000000e+02,1.350000000000000000e+02,1.330000000000000000e+02,1.380000000000000000e+02,1.310000000000000000e+02,1.380000000000000000e+02,1.350000000000000000e+02,1.310000000000000000e+02,1.330000000000000000e+02,1.400000000000000000e+02,1.350000000000000000e+02,1.310000000000000000e+02,1.310000000000000000e+02,1.310000000000000000e+02,1.330000000000000000e+02:400.0,395.0,395.0,410.0,389.66652409464166,398.0,398.0,385.0,405.8990022160685,389.0,398.0,401.0,392.0,401.0,392.0,398.0,377.0,381.0,386.0,398.0,392.0,381.0,389.0,392.0,392.0:35463.5,33995.0,33769.0,37812.5,30638.0,34071.0,34690.5,33838.5,36877.5,33513.0,36409.0,36116.5,34808.0,36958.0,34534.0,36858.0,33140.0,33705.0,34014.5,37273.0,35652.0,33967.5,34187.5,34817.0,35330.0:13.732950019884605,9.03662826218469,8.850901654859564,14.547478348213009,0.4307872170092416,10.410331258237091,0.15507129516905455,8.377273893576787,0.16150553484756117,11.978528549679936,14.944535686805548,14.671664124146451,0.15443340222795607,15.895662032074087,11.783656714729366,15.809411793094275,0.16344114611003754,10.587023757585772,9.31657206278758,13.632889785575657,13.326057735653384,0.1618481463289243,0.15836915402367727,13.918426059730264,14.76062529398103:88.0,58.0,57.0,95.0,121.59358535712316,67.0,126.0,53.0,135.29966740535616,75.0,95.0,93.0,133.0,100.0,74.0,97.0,135.0,65.0,58.0,88.0,83.0,131.0,131.0,86.0,92.0:1444.5,1012.5,1122.0,2021.5,1102.0,1418.0,1450.5,1147.0,1582.5,1167.0,1438.5,1095.5,1180.5,1384.0,1239.0,1427.0,1217.5,1173.0,1159.5,1686.0,1389.0,1194.5,1197.0,1198.5,1113.0:49.5,45.0,44.5,55.0,41.5,44.5,45.5,43.5,57.0,39.5,47.5,48.0,43.5,47.0,43.5,52.0,44.0,42.0,42.5,53.0,49.5,45.5,43.0,44.0,42.0:1
1.260000000000000000e+02,1.260000000000000000e+02,1.280000000000000000e+02,1.352996674053561605e+02,1.260000000000000000e+02,1.350000000000000000e+02,1.350000000000000000e+02,1.330000000000000000e+02,1.380000000000000000e+02,1.310000000000000000e+02,1.380000000000000000e+02,1.350000000000000000e+02,1.310000000000000000e+02,1.330000000000000000e+02,1.400000000000000000e+02,1.350000000000000000e+02,1.310000000000000000e+02,1.310000000000000000e+02,1.310000000000000000e+02,1.330000000000000000e+02,1.446824108176249695e+02,1.446824108176249695e+02,1.446824108176249695e+02,1.370000000000000000e+02,1.330000000000000000e+02:398.0,398.0,385.0,405.8990022160685,389.0,398.0,401.0,392.0,401.0,392.0,398.0,377.0,381.0,386.0,398.0,392.0,381.0,389.0,392.0,392.0,398.5423440489103,398.5423440489103,398.5423440489103,395.0,389.0:34071.0,34690.5,33838.5,36877.5,33513.0,36409.0,36116.5,34808.0,36958.0,34534.0,36858.0,33140.0,33705.0,34014.5,37273.0,35652.0,33967.5,34187.5,34817.0,35330.0,38001.5,38001.5,38001.5,36605.0,34704.5:10.410331258237091,0.15507129516905455,8.377273893576787,0.16150553484756117,11.978528549679936,14.944535686805548,14.671664124146451,0.15443340222795607,15.895662032074087,11.783656714729366,15.809411793094275,0.16344114611003754,10.587023757585772,9.31657206278758,13.632889785575657,13.326057735653384,0.1618481463289243,0.15836915402367727,13.918426059730264,14.76062529398103,21.27383633840365,21.27383633840365,21.27383633840365,13.814166304839032,11.373227590321212:67.0,126.0,53.0,135.29966740535616,75.0,95.0,93.0,133.0,100.0,74.0,97.0,135.0,65.0,58.0,88.0,83.0,131.0,131.0,86.0,92.0,101.11874208078342,101.11874208078342,101.11874208078342,88.0,71.0:1418.0,1450.5,1147.0,1582.5,1167.0,1438.5,1095.5,1180.5,1384.0,1239.0,1427.0,1217.5,1173.0,1159.5,1686.0,1389.0,1194.5,1197.0,1198.5,1113.0,2334.0,2334.0,2334.0,1802.0,1430.0:44.5,45.5,43.5,57.0,39.5,47.5,48.0,43.5,47.0,43.5,52.0,44.0,42.0,42.5,53.0,49.5,45.5,43.0,44.0,42.0,58.0,58.0,58.0,50.5,46.0:1
1.350000000000000000e+02,1.350000000000000000e+02,1.330000000000000000e+02,1.380000000000000000e+02,1.310000000000000000e+02,1.380000000000000000e+02,1.350000000000000000e+02,1.310000000000000000e+02,1.330000000000000000e+02,1.400000000000000000e+02,1.350000000000000000e+02,1.310000000000000000e+02,1.310000000000000000e+02,1.310000000000000000e+02,1.330000000000000000e+02,1.446824108176249695e+02,1.446824108176249695e+02,1.446824108176249695e+02,1.370000000000000000e+02,1.330000000000000000e+02,1.370000000000000000e+02,1.310000000000000000e+02,1.330000000000000000e+02,1.350000000000000000e+02,1.330000000000000000e+02:398.0,401.0,392.0,401.0,392.0,398.0,377.0,381.0,386.0,398.0,392.0,381.0,389.0,392.0,392.0,398.5423440489103,398.5423440489103,398.5423440489103,395.0,389.0,395.0,376.0,386.0,392.0,383.0:36409.0,36116.5,34808.0,36958.0,34534.0,36858.0,33140.0,33705.0,34014.5,37273.0,35652.0,33967.5,34187.5,34817.0,35330.0,38001.5,38001.5,38001.5,36605.0,34704.5,36729.5,32718.0,34335.5,36499.5,34516.0:14.944535686805548,14.671664124146451,0.15443340222795607,15.895662032074087,11.783656714729366,15.809411793094275,0.16344114611003754,10.587023757585772,9.31657206278758,13.632889785575657,13.326057735653384,0.1618481463289243,0.15836915402367727,13.918426059730264,14.76062529398103,21.27383633840365,21.27383633840365,21.27383633840365,13.814166304839032,11.373227590321212,15.237183129342952,0.15910709150886107,11.08329733060656,14.399509080833724,12.378556883517277:95.0,93.0,133.0,100.0,74.0,97.0,135.0,65.0,58.0,88.0,83.0,131.0,131.0,86.0,92.0,101.11874208078342,101.11874208078342,101.11874208078342,88.0,71.0,95.0,131.0,69.0,90.0,76.0:1438.5,1095.5,1180.5,1384.0,1239.0,1427.0,1217.5,1173.0,1159.5,1686.0,1389.0,1194.5,1197.0,1198.5,1113.0,2334.0,2334.0,2334.0,1802.0,1430.0,1641.0,1231.0,1432.5,1900.0,1370.5:47.5,48.0,43.5,47.0,43.5,52.0,44.0,42.0,42.5,53.0,49.5,45.5,43.0,44.0,42.0,58.0,58.0,58.0,50.5,46.0,50.0,43.0,46.5,54.5,45.0:1
1.380000000000000000e+02,1.350000000000000000e+02,1.310000000000000000e+02,1.330000000000000000e+02,1.400000000000000000e+02,1.350000000000000000e+02,1.310000000000000000e+02,1.310000000000000000e+02,1.310000000000000000e+02,1.330000000000000000e+02,1.446824108176249695e+02,1.446824108176249695e+02,1.446824108176249695e+02,1.370000000000000000e+02,1.330000000000000000e+02,1.370000000000000000e+02,1.310000000000000000e+02,1.330000000000000000e+02,1.350000000000000000e+02,1.330000000000000000e+02,1.310000000000000000e+02,1.280000000000000000e+02,1.370000000000000000e+02,1.330000000000000000e+02,1.400000000000000000e+02:398.0,377.0,381.0,386.0,398.0,392.0,381.0,389.0,392.0,392.0,398.5423440489103,398.5423440489103,398.5423440489103,395.0,389.0,395.0,376.0,386.0,392.0,383.0,382.0,385.0,400.0,389.0,395.0:36858.0,33140.0,33705.0,34014.5,37273.0,35652.0,33967.5,34187.5,34817.0,35330.0,38001.5,38001.5,38001.5,36605.0,34704.5,36729.5,32718.0,34335.5,36499.5,34516.0,34093.0,33559.5,37810.0,35204.5,37624.5:15.809411793094275,0.16344114611003754,10.587023757585772,9.31657206278758,13.632889785575657,13.326057735653384,0.1618481463289243,0.15836915402367727,13.918426059730264,14.76062529398103,21.27383633840365,21.27383633840365,21.27383633840365,13.814166304839032,11.373227590321212,15.237183129342952,0.15910709150886107,11.08329733060656,14.399509080833724,12.378556883517277,9.395215640189162,6.98506051174471,14.900127185736064,11.857999005104991,14.402139414847309:97.0,135.0,65.0,58.0,88.0,83.0,131.0,131.0,86.0,92.0,101.11874208078342,101.11874208078342,101.11874208078342,88.0,71.0,95.0,131.0,69.0,90.0,76.0,58.0,44.0,95.0,74.0,91.0:1427.0,1217.5,1173.0,1159.5,1686.0,1389.0,1194.5,1197.0,1198.5,1113.0,2334.0,2334.0,2334.0,1802.0,1430.0,1641.0,1231.0,1432.5,1900.0,1370.5,1257.5,1279.0,2021.5,1348.0,1957.5:52.0,44.0,42.0,42.5,53.0,49.5,45.5,43.0,44.0,42.0,58.0,58.0,58.0,50.5,46.0,50.0,43.0,46.5,54.5,45.0,42.0,44.5,57.0,44.5,55.5:1
1.350000000000000000e+02,1.310000000000000000e+02,1.310000000000000000e+02,1.310000000000000000e+02,1.330000000000000000e+02,1.446824108176249695e+02,1.446824108176249695e+02,1.446824108176249695e+02,1.370000000000000000e+02,1.330000000000000000e+02,1.370000000000000000e+02,1.310000000000000000e+02,1.330000000000000000e+02,1.350000000000000000e+02,1.330000000000000000e+02,1.310000000000000000e+02,1.280000000000000000e+02,1.370000000000000000e+02,1.330000000000000000e+02,1.400000000000000000e+02,1.290000000000000000e+02,1.290000000000000000e+02,1.400000000000000000e+02,1.310000000000000000e+02,1.330000000000000000e+02:392.0,381.0,389.0,392.0,392.0,398.5423440489103,398.5423440489103,398.5423440489103,395.0,389.0,395.0,376.0,386.0,392.0,383.0,382.0,385.0,400.0,389.0,395.0,376.0,382.0,404.0,395.0,398.0:35652.0,33967.5,34187.5,34817.0,35330.0,38001.5,38001.5,38001.5,36605.0,34704.5,36729.5,32718.0,34335.5,36499.5,34516.0,34093.0,33559.5,37810.0,35204.5,37624.5,33050.0,33620.5,38332.0,34960.5,36549.0:13.326057735653384,0.1618481463289243,0.15836915402367727,13.918426059730264,14.76062529398103,21.27383633840365,21.27383633840365,21.27383633840365,13.814166304839032,11.373227590321212,15.237183129342952,0.15910709150886107,11.08329733060656,14.399509080833724,12.378556883517277,9.395215640189162,6.98506051174471,14.900127185736064,11.857999005104991,14.402139414847309,0.1623264583886002,10.294080632832411,15.679610585667824,0.1559630832046522,13.149908923925464:83.0,131.0,131.0,86.0,92.0,101.11874208078342,101.11874208078342,101.11874208078342,88.0,71.0,95.0,131.0,69.0,90.0,76.0,58.0,44.0,95.0,74.0,91.0,129.0,62.0,100.0,131.0,84.0:1389.0,1194.5,1197.0,1198.5,1113.0,2334.0,2334.0,2334.0,1802.0,1430.0,1641.0,1231.0,1432.5,1900.0,1370.5,1257.5,1279.0,2021.5,1348.0,1957.5,1188.0,1211.5,1858.5,1331.5,1522.5:49.5,45.5,43.0,44.0,42.0,58.0,58.0,58.0,50.5,46.0,50.0,43.0,46.5,54.5,45.0,42.0,44.5,57.0,44.5,55.5,43.5,43.5,54.0,45.0,50.0:1
1.446824108176249695e+02,1.446824108176249695e+02,1.446824108176249695e+02,1.370000000000000000e+02,1.330000000000000000e+02,1.370000000000000000e+02,1.310000000000000000e+02,1.330000000000000000e+02,1.350000000000000000e+02,1.330000000000000000e+02,1.310000000000000000e+02,1.280000000000000000e+02,1.370000000000000000e+02,1.330000000000000000e+02,1.400000000000000000e+02,1.290000000000000000e+02,1.290000000000000000e+02,1.400000000000000000e+02,1.310000000000000000e+02,1.330000000000000000e+02,1.330000000000000000e+02,1.370000000000000000e+02,1.370000000000000000e+02,1.435896932234343808e+02,1.350000000000000000e+02:398.5423440489103,398.5423440489103,398.5423440489103,395.0,389.0,395.0,376.0,386.0,392.0,383.0,382.0,385.0,400.0,389.0,395.0,376.0,382.0,404.0,395.0,398.0,398.0,411.0,414.0,414.8373175113348,408.0:38001.5,38001.5,38001.5,36605.0,34704.5,36729.5,32718.0,34335.5,36499.5,34516.0,34093.0,33559.5,37810.0,35204.5,37624.5,33050.0,33620.5,38332.0,34960.5,36549.0,36335.5,38148.5,38608.5,39648.5,36815.5:21.27383633840365,21.27383633840365,21.27383633840365,13.814166304839032,11.373227590321212,15.237183129342952,0.15910709150886107,11.08329733060656,14.399509080833724,12.378556883517277,9.395215640189162,6.98506051174471,14.900127185736064,11.857999005104991,14.402139414847309,0.1623264583886002,10.294080632832411,15.679610585667824,0.1559630832046522,13.149908923925464,13.114271169450342,14.128350502131203,14.058869203706852,0.16541536536528076,10.508645143913208:101.11874208078342,101.11874208078342,101.11874208078342,88.0,71.0,95.0,131.0,69.0,90.0,76.0,58.0,44.0,95.0,74.0,91.0,129.0,62.0,100.0,131.0,84.0,84.0,93.0,93.0,143.58969322343438,70.0:2334.0,2334.0,2334.0,1802.0,1430.0,1641.0,1231.0,1432.5,1900.0,1370.5,1257.5,1279.0,2021.5,1348.0,1957.5,1188.0,1211.5,1858.5,1331.5,1522.5,1329.0,1543.0,1364.5,1381.5,1194.0:58.0,58.0,58.0,50.5,46.0,50.0,43.0,46.5,54.5,45.0,42.0,44.5,57.0,44.5,55.5,43.5,43.5,54.0,45.0,50.0,46.0,51.0,48.0,50.0,42.0:1
1.370000000000000000e+02,1.310000000000000000e+02,1.330000000000000000e+02,1.350000000000000000e+02,1.330000000000000000e+02,1.310000000000000000e+02,1.280000000000000000e+02,1.370000000000000000e+02,1.330000000000000000e+02,1.400000000000000000e+02,1.290000000000000000e+02,1.290000000000000000e+02,1.400000000000000000e+02,1.310000000000000000e+02,1.330000000000000000e+02,1.330000000000000000e+02,1.370000000000000000e+02,1.370000000000000000e+02,1.435896932234343808e+02,1.350000000000000000e+02,1.330000000000000000e+02,1.330000000000000000e+02,1.370000000000000000e+02,1.330000000000000000e+02,1.330000000000000000e+02:395.0,376.0,386.0,392.0,383.0,382.0,385.0,400.0,389.0,395.0,376.0,382.0,404.0,395.0,398.0,398.0,411.0,414.0,414.8373175113348,408.0,408.0,411.0,416.0,408.0,402.0:36729.5,32718.0,34335.5,36499.5,34516.0,34093.0,33559.5,37810.0,35204.5,37624.5,33050.0,33620.5,38332.0,34960.5,36549.0,36335.5,38148.5,38608.5,39648.5,36815.5,37285.5,36853.0,39426.5,36482.0,35710.5:15.237183129342952,0.15910709150886107,11.08329733060656,14.399509080833724,12.378556883517277,9.395215640189162,6.98506051174471,14.900127185736064,11.857999005104991,14.402139414847309,0.1623264583886002,10.294080632832411,15.679610585667824,0.1559630832046522,13.149908923925464,13.114271169450342,14.128350502131203,14.058869203706852,0.16541536536528076,10.508645143913208,13.023079670605023,8.330152241803857,0.14978686352062187,10.179721919147152,0.14968222619107627:95.0,131.0,69.0,90.0,76.0,58.0,44.0,95.0,74.0,91.0,129.0,62.0,100.0,131.0,84.0,84.0,93.0,93.0,143.58969322343438,70.0,85.0,56.0,137.0,67.0,133.0:1641.0,1231.0,1432.5,1900.0,1370.5,1257.5,1279.0,2021.5,1348.0,1957.5,1188.0,1211.5,1858.5,1331.5,1522.5,1329.0,1543.0,1364.5,1381.5,1194.0,1303.5,1103.5,1684.5,1239.5,1108.0:50.0,43.0,46.5,54.5,45.0,42.0,44.5,57.0,44.5,55.5,43.5,43.5,54.0,45.0,50.0,46.0,51.0,48.0,50.0,42.0,46.0,46.5,54.5,44.0,43.0:1
1.310000000000000000e+02,1.280000000000000000e+02,1.370000000000000000e+02,1.330000000000000000e+02,1.400000000000000000e+02,1.290000000000000000e+02,1.290000000000000000e+02,1.400000000000000000e+02,1.310000000000000000e+02,1.330000000000000000e+02,1.330000000000000000e+02,1.370000000000000000e+02,1.370000000000000000e+02,1.435896932234343808e+02,1.350000000000000000e+02,1.330000000000000000e+02,1.330000000000000000e+02,1.370000000000000000e+02,1.330000000000000000e+02,1.330000000000000000e+02,1.350000000000000000e+02,1.350000000000000000e+02,1.430000000000000000e+02,1.350000000000000000e+02,1.350000000000000000e+02:382.0,385.0,400.0,389.0,395.0,376.0,382.0,404.0,395.0,398.0,398.0,411.0,414.0,414.8373175113348,408.0,408.0,411.0,416.0,408.0,402.0,405.0,405.0,410.0,392.0,392.0:34093.0,33559.5,37810.0,35204.5,37624.5,33050.0,33620.5,38332.0,34960.5,36549.0,36335.5,38148.5,38608.5,39648.5,36815.5,37285.5,36853.0,39426.5,36482.0,35710.5,37153.5,36342.0,39445.5,35264.0,35264.0:9.395215640189162,6.98506051174471,14.900127185736064,11.857999005104991,14.402139414847309,0.1623264583886002,10.294080632832411,15.679610585667824,0.1559630832046522,13.149908923925464,13.114271169450342,14.128350502131203,14.058869203706852,0.16541536536528076,10.508645143913208,13.023079670605023,8.330152241803857,0.14978686352062187,10.179721919147152,0.14968222619107627,11.892243398104128,0.15262868528531384,0.1504228259956162,0.15584053431441813,0.15584053431441813:58.0,44.0,95.0,74.0,91.0,129.0,62.0,100.0,131.0,84.0,84.0,93.0,93.0,143.58969322343438,70.0,85.0,56.0,137.0,67.0,133.0,78.0,135.0,143.0,135.0,135.0:1257.5,1279.0,2021.5,1348.0,1957.5,1188.0,1211.5,1858.5,1331.5,1522.5,1329.0,1543.0,1364.5,1381.5,1194.0,1303.5,1103.5,1684.5,1239.5,1108.0,1284.0,1164.0,1661.5,1039.0,1039.0:42.0,44.5,57.0,44.5,55.5,43.5,43.5,54.0,45.0,50.0,46.0,51.0,48.0,50.0,42.0,46.0,46.5,54.5,44.0,43.0,44.5,42.5,52.0,41.0,41.0:1
1.290000000000000000e+02,1.290000000000000000e+02,1.400000000000000000e+02,1.310000000000000000e+02,1.330000000000000000e+02,1.330000000000000000e+02,1.370000000000000000e+02,1.370000000000000000e+02,1.435896932234343808e+02,1.350000000000000000e+02,1.330000000000000000e+02,1.330000000000000000e+02,1.370000000000000000e+02,1.330000000000000000e+02,1.330000000000000000e+02,1.350000000000000000e+02,1.350000000000000000e+02,1.430000000000000000e+02,1.350000000000000000e+02,1.350000000000000000e+02,1.380000000000000000e+02,1.380000000000000000e+02,1.400000000000000000e+02,1.380000000000000000e+02,1.440000000000000000e+02:376.0,382.0,404.0,395.0,398.0,398.0,411.0,414.0,414.8373175113348,408.0,408.0,411.0,416.0,408.0,402.0,405.0,405.0,410.0,392.0,392.0,392.0,395.0,395.0,392.0,404.0:33050.0,33620.5,38332.0,34960.5,36549.0,36335.5,38148.5,38608.5,39648.5,36815.5,37285.5,36853.0,39426.5,36482.0,35710.5,37153.5,36342.0,39445.5,35264.0,35264.0,36046.0,36245.0,37383.0,35785.0,39650.0:0.1623264583886002,10.294080632832411,15.679610585667824,0.1559630832046522,13.149908923925464,13.114271169450342,14.128350502131203,14.058869203706852,0.16541536536528076,10.508645143913208,13.023079670605023,8.330152241803857,0.14978686352062187,10.179721919147152,0.14968222619107627,11.892243398104128,0.15262868528531384,0.1504228259956162,0.15584053431441813,0.15584053431441813,13.264251021021343,13.257987436601445,13.626602042672056,11.566258048974404,16.936562341663777:129.0,62.0,100.0,131.0,84.0,84.0,93.0,93.0,143.58969322343438,70.0,85.0,56.0,137.0,67.0,133.0,78.0,135.0,143.0,135.0,135.0,84.0,84.0,88.0,74.0,109.0:1188.0,1211.5,1858.5,1331.5,1522.5,1329.0,1543.0,1364.5,1381.5,1194.0,1303.5,1103.5,1684.5,1239.5,1108.0,1284.0,1164.0,1661.5,1039.0,1039.0,1375.5,1147.5,1454.0,1284.5,2016.5:43.5,43.5,54.0,45.0,50.0,46.0,51.0,48.0,50.0,42.0,46.0,46.5,54.5,44.0,43.0,44.5,42.5,52.0,41.0,41.0,45.5,41.5,49.0,44.5,59.5:1
1.330000000000000000e+02,1.370000000000000000e+02,1.370000000000000000e+02,1.435896932234343808e+02,1.350000000000000000e+02,1.330000000000000000e+02,1.330000000000000000e+02,1.370000000000000000e+02,1.330000000000000000e+02,1.330000000000000000e+02,1.350000000000000000e+02,1.350000000000000000e+02,1.430000000000000000e+02,1.350000000000000000e+02,1.350000000000000000e+02,1.380000000000000000e+02,1.380000000000000000e+02,1.400000000000000000e+02,1.380000000000000000e+02,1.440000000000000000e+02,1.350000000000000000e+02,1.400000000000000000e+02,1.400000000000000000e+02,1.330000000000000000e+02,1.400000000000000000e+02:398.0,411.0,414.0,414.8373175113348,408.0,408.0,411.0,416.0,408.0,402.0,405.0,405.0,410.0,392.0,392.0,392.0,395.0,395.0,392.0,404.0,392.0,401.0,376.0,386.0,397.0:36335.5,38148.5,38608.5,39648.5,36815.5,37285.5,36853.0,39426.5,36482.0,35710.5,37153.5,36342.0,39445.5,35264.0,35264.0,36046.0,36245.0,37383.0,35785.0,39650.0,35886.5,38179.5,36857.5,35329.5,38010.5:13.114271169450342,14.128350502131203,14.058869203706852,0.16541536536528076,10.508645143913208,13.023079670605023,8.330152241803857,0.14978686352062187,10.179721919147152,0.14968222619107627,11.892243398104128,0.15262868528531384,0.1504228259956162,0.15584053431441813,0.15584053431441813,13.264251021021343,13.257987436601445,13.626602042672056,11.566258048974404,16.936562341663777,0.15332983968595534,15.135638246956024,0.1609791603814764,0.15734384008699348,15.129903279361104:84.0,93.0,93.0,143.58969322343438,70.0,85.0,56.0,137.0,67.0,133.0,78.0,135.0,143.0,135.0,135.0,84.0,84.0,88.0,74.0,109.0,135.0,97.0,140.0,133.0,97.0:1329.0,1543.0,1364.5,1381.5,1194.0,1303.5,1103.5,1684.5,1239.5,1108.0,1284.0,1164.0,1661.5,1039.0,1039.0,1375.5,1147.5,1454.0,1284.5,2016.5,1318.5,1707.0,1648.0,1422.0,2061.5:46.0,51.0,48.0,50.0,42.0,46.0,46.5,54.5,44.0,43.0,44.5,42.5,52.0,41.0,41.0,45.5,41.5,49.0,44.5,59.5,49.5,52.0,51.0,48.0,57.0:1
1.330000000000000000e+02,1.330000000000000000e+02,1.370000000000000000e+02,1.330000000000000000e+02,1.330000000000000000e+02,1.350000000000000000e+02,1.350000000000000000e+02,1.430000000000000000e+02,1.350000000000000000e+02,1.350000000000000000e+02,1.380000000000000000e+02,1.380000000000000000e+02,1.400000000000000000e+02,1.380000000000000000e+02,1.440000000000000000e+02,1.350000000000000000e+02,1.400000000000000000e+02,1.400000000000000000e+02,1.330000000000000000e+02,1.400000000000000000e+02,1.350000000000000000e+02,1.330000000000000000e+02,1.442567156149064829e+02,1.400000000000000000e+02,1.400000000000000000e+02:408.0,411.0,416.0,408.0,402.0,405.0,405.0,410.0,392.0,392.0,392.0,395.0,395.0,392.0,404.0,392.0,401.0,376.0,386.0,397.0,379.0,376.0,385.12984823303424,376.0,376.0:37285.5,36853.0,39426.5,36482.0,35710.5,37153.5,36342.0,39445.5,35264.0,35264.0,36046.0,36245.0,37383.0,35785.0,39650.0,35886.5,38179.5,36857.5,35329.5,38010.5,33951.5,33379.0,36450.5,35188.0,35188.0:13.023079670605023,8.330152241803857,0.14978686352062187,10.179721919147152,0.14968222619107627,11.892243398104128,0.15262868528531384,0.1504228259956162,0.15584053431441813,0.15584053431441813,13.264251021021343,13.257987436601445,13.626602042672056,11.566258048974404,16.936562341663777,0.15332983968595534,15.135638246956024,0.1609791603814764,0.15734384008699348,15.129903279361104,7.324452082718843,7.850432222646826,20.957771741321423,0.1609791603814764,0.1609791603814764:85.0,56.0,137.0,67.0,133.0,78.0,135.0,143.0,135.0,135.0,84.0,84.0,88.0,74.0,109.0,135.0,97.0,140.0,133.0,97.0,46.0,49.0,92.7793080379456,140.0,140.0:1303.5,1103.5,1684.5,1239.5,1108.0,1284.0,1164.0,1661.5,1039.0,1039.0,1375.5,1147.5,1454.0,1284.5,2016.5,1318.5,1707.0,1648.0,1422.0,2061.5,1175.5,1132.5,1437.0,1513.5,1513.5:46.0,46.5,54.5,44.0,43.0,44.5,42.5,52.0,41.0,41.0,45.5,41.5,49.0,44.5,59.5,49.5,52.0,51.0,48.0,57.0,42.5,41.0,48.0,50.0,50.0:1
1.350000000000000000e+02,1.350000000000000000e+02,1.430000000000000000e+02,1.350000000000000000e+02,1.350000000000000000e+02,1.380000000000000000e+02,1.380000000000000000e+02,1.400000000000000000e+02,1.380000000000000000e+02,1.440000000000000000e+02,1.350000000000000000e+02,1.400000000000000000e+02,1.400000000000000000e+02,1.330000000000000000e+02,1.400000000000000000e+02,1.350000000000000000e+02,1.330000000000000000e+02,1.442567156149064829e+02,1.400000000000000000e+02,1.400000000000000000e+02,1.370000000000000000e+02,1.350000000000000000e+02,1.330000000000000000e+02,1.430000000000000000e+02,1.330000000000000000e+02:405.0,405.0,410.0,392.0,392.0,392.0,395.0,395.0,392.0,404.0,392.0,401.0,376.0,386.0,397.0,379.0,376.0,385.12984823303424,376.0,376.0,383.0,380.0,377.0,373.0,386.0:37153.5,36342.0,39445.5,35264.0,35264.0,36046.0,36245.0,37383.0,35785.0,39650.0,35886.5,38179.5,36857.5,35329.5,38010.5,33951.5,33379.0,36450.5,35188.0,35188.0,35131.5,33954.0,33565.5,37541.5,34224.5:11.892243398104128,0.15262868528531384,0.1504228259956162,0.15584053431441813,0.15584053431441813,13.264251021021343,13.257987436601445,13.626602042672056,11.566258048974404,16.936562341663777,0.15332983968595534,15.135638246956024,0.1609791603814764,0.15734384008699348,15.129903279361104,7.324452082718843,7.850432222646826,20.957771741321423,0.1609791603814764,0.1609791603814764,13.682307331264877,11.922448004766379,12.05281524466646,16.327215446662056,12.682691844679136:78.0,135.0,143.0,135.0,135.0,84.0,84.0,88.0,74.0,109.0,135.0,97.0,140.0,133.0,97.0,46.0,49.0,92.7793080379456,140.0,140.0,85.0,74.0,74.0,97.0,79.0:1284.0,1164.0,1661.5,1039.0,1039.0,1375.5,1147.5,1454.0,1284.5,2016.5,1318.5,1707.0,1648.0,1422.0,2061.5,1175.5,1132.5,1437.0,1513.5,1513.5,1538.5,1430.0,1156.0,1781.0,1117.0:44.5,42.5,52.0,41.0,41.0,45.5,41.5,49.0,44.5,59.5,49.5,52.0,51.0,48.0,57.0,42.5,41.0,48.0,50.0,50.0,49.5,46.5,44.0,53.5,41.0:1
1.380000000000000000e+02,1.380000000000000000e+02,1.400000000000000000e+02,1.380000000000000000e+02,1.440000000000000000e+02,1.350000000000000000e+02,1.400000000000000000e+02,1.400000000000000000e+02,1.330000000000000000e+02,1.400000000000000000e+02,1.350000000000000000e+02,1.330000000000000000e+02,1.442567156149064829e+02,1.400000000000000000e+02,1.400000000000000000e+02,1.370000000000000000e+02,1.350000000000000000e+02,1.330000000000000000e+02,1.430000000000000000e+02,1.330000000000000000e+02,1.350000000000000000e+02,1.330000000000000000e+02,1.330000000000000000e+02,1.330000000000000000e+02,1.370000000000000000e+02:392.0,395.0,395.0,392.0,404.0,392.0,401.0,376.0,386.0,397.0,379.0,376.0,385.12984823303424,376.0,376.0,383.0,380.0,377.0,373.0,386.0,392.0,386.0,392.0,389.0,395.0:36046.0,36245.0,37383.0,35785.0,39650.0,35886.5,38179.5,36857.5,35329.5,38010.5,33951.5,33379.0,36450.5,35188.0,35188.0,35131.5,33954.0,33565.5,37541.5,34224.5,35160.0,34168.5,34679.0,34226.0,36253.0:13.264251021021343,13.257987436601445,13.626602042672056,11.566258048974404,16.936562341663777,0.15332983968595534,15.135638246956024,0.1609791603814764,0.15734384008699348,15.129903279361104,7.324452082718843,7.850432222646826,20.957771741321423,0.1609791603814764,0.1609791603814764,13.682307331264877,11.922448004766379,12.05281524466646,16.327215446662056,12.682691844679136,13.644182549832868,11.887038390571812,0.1570949044186283,12.644901559266776,0.15769195576950393:84.0,84.0,88.0,74.0,109.0,135.0,97.0,140.0,133.0,97.0,46.0,49.0,92.7793080379456,140.0,140.0,85.0,74.0,74.0,97.0,79.0,85.0,74.0,133.0,79.0,137.0:1375.5,1147.5,1454.0,1284.5,2016.5,1318.5,1707.0,1648.0,1422.0,2061.5,1175.5,1132.5,1437.0,1513.5,1513.5,1538.5,1430.0,1156.0,1781.0,1117.0,1513.0,1236.0,1170.0,1210.5,1109.5:45.5,41.5,49.0,44.5,59.5,49.5,52.0,51.0,48.0,57.0,42.5,41.0,48.0,50.0,50.0,49.5,46.5,44.0,53.5,41.0,49.5,45.0,43.5,43.0,42.0:1
1.350000000000000000e+02,1.400000000000000000e+02,1.400000000000000000e+02,1.330000000000000000e+02,1.400000000000000000e+02,1.350000000000000000e+02,1.330000000000000000e+02,1.442567156149064829e+02,1.400000000000000000e+02,1.400000000000000000e+02,1.370000000000000000e+02,1.350000000000000000e+02,1.330000000000000000e+02,1.430000000000000000e+02,1.330000000000000000e+02,1.350000000000000000e+02,1.330000000000000000e+02,1.330000000000000000e+02,1.330000000000000000e+02,1.370000000000000000e+02,1.370000000000000000e+02,1.330000000000000000e+02,1.350000000000000000e+02,1.310000000000000000e+02,1.380000000000000000e+02:392.0,401.0,376.0,386.0,397.0,379.0,376.0,385.12984823303424,376.0,376.0,383.0,380.0,377.0,373.0,386.0,392.0,386.0,392.0,389.0,395.0,398.0,386.0,383.0,382.0,395.0:35886.5,38179.5,36857.5,35329.5,38010.5,33951.5,33379.0,36450.5,35188.0,35188.0,35131.5,33954.0,33565.5,37541.5,34224.5,35160.0,34168.5,34679.0,34226.0,36253.0,36271.5,34024.0,34349.0,33851.0,36368.5:0.15332983968595534,15.135638246956024,0.1609791603814764,0.15734384008699348,15.129903279361104,7.324452082718843,7.850432222646826,20.957771741321423,0.1609791603814764,0.1609791603814764,13.682307331264877,11.922448004766379,12.05281524466646,16.327215446662056,12.682691844679136,13.644182549832868,11.887038390571812,0.1570949044186283,12.644901559266776,0.15769195576950393,15.06607168151354,10.731486894157063,0.1593929407607687,11.498688375548507,0.15796952050037094:135.0,97.0,140.0,133.0,97.0,46.0,49.0,92.7793080379456,140.0,140.0,85.0,74.0,74.0,97.0,79.0,85.0,74.0,133.0,79.0,137.0,95.0,67.0,135.0,71.0,138.0:1318.5,1707.0,1648.0,1422.0,2061.5,1175.5,1132.5,1437.0,1513.5,1513.5,1538.5,1430.0,1156.0,1781.0,1117.0,1513.0,1236.0,1170.0,1210.5,1109.5,1084.0,1083.0,1263.0,1087.0,1276.0:49.5,52.0,51.0,48.0,57.0,42.5,41.0,48.0,50.0,50.0,49.5,46.5,44.0,53.5,41.0,49.5,45.0,43.5,43.0,42.0,47.5,43.0,45.5,43.0,48.0:1
1.350000000000000000e+02,1.330000000000000000e+02,1.442567156149064829e+02,1.400000000000000000e+02,1.400000000000000000e+02,1.370000000000000000e+02,1.350000000000000000e+02,1.330000000000000000e+02,1.430000000000000000e+02,1.330000000000000000e+02,1.350000000000000000e+02,1.330000000000000000e+02,1.330000000000000000e+02,1.330000000000000000e+02,1.370000000000000000e+02,1.370000000000000000e+02,1.330000000000000000e+02,1.350000000000000000e+02,1.310000000000000000e+02,1.380000000000000000e+02,1.312440474840668685e+02,1.300000000000000000e+02,1.330000000000000000e+02,1.260000000000000000e+02,1.310000000000000000e+02:379.0,376.0,385.12984823303424,376.0,376.0,383.0,380.0,377.0,373.0,386.0,392.0,386.0,392.0,389.0,395.0,398.0,386.0,383.0,382.0,395.0,388.6811032195931,389.0,389.0,383.0,392.0:33951.5,33379.0,36450.5,35188.0,35188.0,35131.5,33954.0,33565.5,37541.5,34224.5,35160.0,34168.5,34679.0,34226.0,36253.0,36271.5,34024.0,34349.0,33851.0,36368.5,34070.0,34298.5,35589.5,33748.5,35963.5:7.324452082718843,7.850432222646826,20.957771741321423,0.1609791603814764,0.1609791603814764,13.682307331264877,11.922448004766379,12.05281524466646,16.327215446662056,12.682691844679136,13.644182549832868,11.887038390571812,0.1570949044186283,12.644901559266776,0.15769195576950393,15.06607168151354,10.731486894157063,0.1593929407607687,11.498688375548507,0.15796952050037094,12.90919399486484,9.925452171930285,13.555025948559264,9.892293425524064,12.887988527786918:46.0,49.0,92.7793080379456,140.0,140.0,85.0,74.0,74.0,97.0,79.0,85.0,74.0,133.0,79.0,137.0,95.0,67.0,135.0,71.0,138.0,79.1580697086532,62.0,84.0,61.0,81.0:1175.5,1132.5,1437.0,1513.5,1513.5,1538.5,1430.0,1156.0,1781.0,1117.0,1513.0,1236.0,1170.0,1210.5,1109.5,1084.0,1083.0,1263.0,1087.0,1276.0,1237.0,1218.5,1463.0,1138.0,1391.0:42.5,41.0,48.0,50.0,50.0,49.5,46.5,44.0,53.5,41.0,49.5,45.0,43.5,43.0,42.0,47.5,43.0,45.5,43.0,48.0,43.5,42.0,49.0,42.5,45.5:1
1.370000000000000000e+02,1.350000000000000000e+02,1.330000000000000000e+02,1.430000000000000000e+02,1.330000000000000000e+02,1.350000000000000000e+02,1.330000000000000000e+02,1.330000000000000000e+02,1.330000000000000000e+02,1.370000000000000000e+02,1.370000000000000000e+02,1.330000000000000000e+02,1.350000000000000000e+02,1.310000000000000000e+02,1.380000000000000000e+02,1.312440474840668685e+02,1.300000000000000000e+02,1.330000000000000000e+02,1.260000000000000000e+02,1.310000000000000000e+02,1.280000000000000000e+02,1.310000000000000000e+02,1.330000000000000000e+02,1.260000000000000000e+02,1.350000000000000000e+02:383.0,380.0,377.0,373.0,386.0,392.0,386.0,392.0,389.0,395.0,398.0,386.0,383.0,382.0,395.0,388.6811032195931,389.0,389.0,383.0,392.0,392.0,395.0,392.0,392.0,395.0:35131.5,33954.0,33565.5,37541.5,34224.5,35160.0,34168.5,34679.0,34226.0,36253.0,36271.5,34024.0,34349.0,33851.0,36368.5,34070.0,34298.5,35589.5,33748.5,35963.5,35216.5,36359.5,36799.5,34567.0,36905.5:13.682307331264877,11.922448004766379,12.05281524466646,16.327215446662056,12.682691844679136,13.644182549832868,11.887038390571812,0.1570949044186283,12.644901559266776,0.15769195576950393,15.06607168151354,10.731486894157063,0.1593929407607687,11.498688375548507,0.15796952050037094,12.90919399486484,9.925452171930285,13.555025948559264,9.892293425524064,12.887988527786918,9.9559929060384,12.890741436169188,14.314989165369251,10.019913693214365,0.1591129802373856:85.0,74.0,74.0,97.0,79.0,85.0,74.0,133.0,79.0,137.0,95.0,67.0,135.0,71.0,138.0,79.1580697086532,62.0,84.0,61.0,81.0,62.0,81.0,89.0,62.0,135.0:1538.5,1430.0,1156.0,1781.0,1117.0,1513.0,1236.0,1170.0,1210.5,1109.5,1084.0,1083.0,1263.0,1087.0,1276.0,1237.0,1218.5,1463.0,1138.0,1391.0,1272.5,1360.5,1391.0,1337.5,1686.0:49.5,46.5,44.0,53.5,41.0,49.5,45.0,43.5,43.0,42.0,47.5,43.0,45.5,43.0,48.0,43.5,42.0,49.0,42.5,45.5,42.0,49.5,44.5,48.0,49.0:1
1.350000000000000000e+02,1.330000000000000000e+02,1.330000000000000000e+02,1.330000000000000000e+02,1.370000000000000000e+02,1.370000000000000000e+02,1.330000000000000000e+02,1.350000000000000000e+02,1.310000000000000000e+02,1.380000000000000000e+02,1.312440474840668685e+02,1.300000000000000000e+02,1.330000000000000000e+02,1.260000000000000000e+02,1.310000000000000000e+02,1.280000000000000000e+02,1.310000000000000000e+02,1.330000000000000000e+02,1.260000000000000000e+02,1.350000000000000000e+02,1.330000000000000000e+02,1.330000000000000000e+02,1.400000000000000000e+02,1.330000000000000000e+02,1.310000000000000000e+02:392.0,386.0,392.0,389.0,395.0,398.0,386.0,383.0,382.0,395.0,388.6811032195931,389.0,389.0,383.0,392.0,392.0,395.0,392.0,392.0,395.0,389.0,389.0,410.0,398.0,398.0:35160.0,34168.5,34679.0,34226.0,36253.0,36271.5,34024.0,34349.0,33851.0,36368.5,34070.0,34298.5,35589.5,33748.5,35963.5,35216.5,36359.5,36799.5,34567.0,36905.5,36219.5,35135.0,39872.5,37121.0,36169.0:13.644182549832868,11.887038390571812,0.1570949044186283,12.644901559266776,0.15769195576950393,15.06607168151354,10.731486894157063,0.1593929407607687,11.498688375548507,0.15796952050037094,12.90919399486484,9.925452171930285,13.555025948559264,9.892293425524064,12.887988527786918,9.9559929060384,12.890741436169188,14.314989165369251,10.019913693214365,0.1591129802373856,0.15836915402367727,0.1562016624314658,16.80855513446209,0.15507129516905455,10.898322630215967:85.0,74.0,133.0,79.0,137.0,95.0,67.0,135.0,71.0,138.0,79.1580697086532,62.0,84.0,61.0,81.0,62.0,81.0,89.0,62.0,135.0,133.0,133.0,107.0,133.0,69.0:1513.0,1236.0,1170.0,1210.5,1109.5,1084.0,1083.0,1263.0,1087.0,1276.0,1237.0,1218.5,1463.0,1138.0,1391.0,1272.5,1360.5,1391.0,1337.5,1686.0,1337.0,1127.0,1385.0,1191.5,1184.5:49.5,45.0,43.5,43.0,42.0,47.5,43.0,45.5,43.0,48.0,43.5,42.0,49.0,42.5,45.5,42.0,49.5,44.5,48.0,49.0,42.5,41.0,44.5,43.0,42.5:1
1.370000000000000000e+02,1.330000000000000000e+02,1.350000000000000000e+02,1.310000000000000000e+02,1.380000000000000000e+02,1.312440474840668685e+02,1.300000000000000000e+02,1.330000000000000000e+02,1.260000000000000000e+02,1.310000000000000000e+02,1.280000000000000000e+02,1.310000000000000000e+02,1.330000000000000000e+02,1.260000000000000000e+02,1.350000000000000000e+02,1.330000000000000000e+02,1.330000000000000000e+02,1.400000000000000000e+02,1.330000000000000000e+02,1.310000000000000000e+02,1.330000000000000000e+02,1.350000000000000000e+02,1.350000000000000000e+02,1.350000000000000000e+02,1.350000000000000000e+02:398.0,386.0,383.0,382.0,395.0,388.6811032195931,389.0,389.0,383.0,392.0,392.0,395.0,392.0,392.0,395.0,389.0,389.0,410.0,398.0,398.0,395.0,398.0,398.0,392.0,405.0:36271.5,34024.0,34349.0,33851.0,36368.5,34070.0,34298.5,35589.5,33748.5,35963.5,35216.5,36359.5,36799.5,34567.0,36905.5,36219.5,35135.0,39872.5,37121.0,36169.0,36447.0,36826.5,36826.5,36964.0,38133.0:15.06607168151354,10.731486894157063,0.1593929407607687,11.498688375548507,0.15796952050037094,12.90919399486484,9.925452171930285,13.555025948559264,9.892293425524064,12.887988527786918,9.9559929060384,12.890741436169188,14.314989165369251,10.019913693214365,0.1591129802373856,0.15836915402367727,0.1562016624314658,16.80855513446209,0.15507129516905455,10.898322630215967,11.559865771642537,10.071506459843398,10.071506459843398,0.1547252096485638,12.651848099349913:95.0,67.0,135.0,71.0,138.0,79.1580697086532,62.0,84.0,61.0,81.0,62.0,81.0,89.0,62.0,135.0,133.0,133.0,107.0,133.0,69.0,74.0,65.0,65.0,135.0,83.0:1084.0,1083.0,1263.0,1087.0,1276.0,1237.0,1218.5,1463.0,1138.0,1391.0,1272.5,1360.5,1391.0,1337.5,1686.0,1337.0,1127.0,1385.0,1191.5,1184.5,1191.0,1288.0,1288.0,1405.0,1675.5:47.5,43.0,45.5,43.0,48.0,43.5,42.0,49.0,42.5,45.5,42.0,49.5,44.5,48.0,49.0,42.5,41.0,44.5,43.0,42.5,49.0,47.5,47.5,45.5,50.0:1
1.312440474840668685e+02,1.300000000000000000e+02,1.330000000000000000e+02,1.260000000000000000e+02,1.310000000000000000e+02,1.280000000000000000e+02,1.310000000000000000e+02,1.330000000000000000e+02,1.260000000000000000e+02,1.350000000000000000e+02,1.330000000000000000e+02,1.330000000000000000e+02,1.400000000000000000e+02,1.330000000000000000e+02,1.310000000000000000e+02,1.330000000000000000e+02,1.350000000000000000e+02,1.350000000000000000e+02,1.350000000000000000e+02,1.350000000000000000e+02,1.350000000000000000e+02,1.330000000000000000e+02,1.310000000000000000e+02,1.350000000000000000e+02,1.370000000000000000e+02:388.6811032195931,389.0,389.0,383.0,392.0,392.0,395.0,392.0,392.0,395.0,389.0,389.0,410.0,398.0,398.0,395.0,398.0,398.0,392.0,405.0,398.0,402.0,401.0,408.0,417.0:34070.0,34298.5,35589.5,33748.5,35963.5,35216.5,36359.5,36799.5,34567.0,36905.5,36219.5,35135.0,39872.5,37121.0,36169.0,36447.0,36826.5,36826.5,36964.0,38133.0,36892.5,36192.0,35669.5,37951.0,39042.5:12.90919399486484,9.925452171930285,13.555025948559264,9.892293425524064,12.887988527786918,9.9559929060384,12.890741436169188,14.314989165369251,10.019913693214365,0.1591129802373856,0.15836915402367727,0.1562016624314658,16.80855513446209,0.15507129516905455,10.898322630215967,11.559865771642537,10.071506459843398,10.071506459843398,0.1547252096485638,12.651848099349913,9.765285541359695,9.124665709095911,8.079429355206106,12.249991081536576,13.708012408891443:79.1580697086532,62.0,84.0,61.0,81.0,62.0,81.0,89.0,62.0,135.0,133.0,133.0,107.0,133.0,69.0,74.0,65.0,65.0,135.0,83.0,64.0,60.0,53.0,81.0,90.0:1237.0,1218.5,1463.0,1138.0,1391.0,1272.5,1360.5,1391.0,1337.5,1686.0,1337.0,1127.0,1385.0,1191.5,1184.5,1191.0,1288.0,1288.0,1405.0,1675.5,1353.0,1358.0,1131.5,1510.5,1515.0:43.5,42.0,49.0,42.5,45.5,42.0,49.5,44.5,48.0,49.0,42.5,41.0,44.5,43.0,42.5,49.0,47.5,47.5,45.5,50.0,46.0,44.0,41.5,48.5,50.0:1
1.280000000000000000e+02,1.310000000000000000e+02,1.330000000000000000e+02,1.260000000000000000e+02,1.350000000000000000e+02,1.330000000000000000e+02,1.330000000000000000e+02,1.400000000000000000e+02,1.330000000000000000e+02,1.310000000000000000e+02,1.330000000000000000e+02,1.350000000000000000e+02,1.350000000000000000e+02,1.350000000000000000e+02,1.350000000000000000e+02,1.350000000000000000e+02,1.330000000000000000e+02,1.310000000000000000e+02,1.350000000000000000e+02,1.370000000000000000e+02,1.350000000000000000e+02,1.330000000000000000e+02,1.430000000000000000e+02,1.350000000000000000e+02,1.408012784032872275e+02:392.0,395.0,392.0,392.0,395.0,389.0,389.0,410.0,398.0,398.0,395.0,398.0,398.0,392.0,405.0,398.0,402.0,401.0,408.0,417.0,414.0,411.0,429.0,411.0,410.69818601985565:35216.5,36359.5,36799.5,34567.0,36905.5,36219.5,35135.0,39872.5,37121.0,36169.0,36447.0,36826.5,36826.5,36964.0,38133.0,36892.5,36192.0,35669.5,37951.0,39042.5,38397.0,37551.5,41755.0,37540.5,38659.5:9.9559929060384,12.890741436169188,14.314989165369251,10.019913693214365,0.1591129802373856,0.15836915402367727,0.1562016624314658,16.80855513446209,0.15507129516905455,10.898322630215967,11.559865771642537,10.071506459843398,10.071506459843398,0.1547252096485638,12.651848099349913,9.765285541359695,9.124665709095911,8.079429355206106,12.249991081536576,13.708012408891443,12.431610999724848,10.147666522621394,15.264200411779315,12.012860594751327,0.22012917796523637:62.0,81.0,89.0,62.0,135.0,133.0,133.0,107.0,133.0,69.0,74.0,65.0,65.0,135.0,83.0,64.0,60.0,53.0,81.0,90.0,82.0,68.0,104.0,79.0,140.80127840328723:1272.5,1360.5,1391.0,1337.5,1686.0,1337.0,1127.0,1385.0,1191.5,1184.5,1191.0,1288.0,1288.0,1405.0,1675.5,1353.0,1358.0,1131.5,1510.5,1515.0,1415.0,1234.5,1880.0,1408.5,1201.5:42.0,49.5,44.5,48.0,49.0,42.5,41.0,44.5,43.0,42.5,49.0,47.5,47.5,45.5,50.0,46.0,44.0,41.5,48.5,50.0,47.5,43.0,56.5,45.5,44.5:1
1.330000000000000000e+02,1.330000000000000000e+02,1.400000000000000000e+02,1.330000000000000000e+02,1.310000000000000000e+02,1.330000000000000000e+02,1.350000000000000000e+02,1.350000000000000000e+02,1.350000000000000000e+02,1.350000000000000000e+02,1.350000000000000000e+02,1.330000000000000000e+02,1.310000000000000000e+02,1.350000000000000000e+02,1.370000000000000000e+02,1.350000000000000000e+02,1.330000000000000000e+02,1.430000000000000000e+02,1.350000000000000000e+02,1.408012784032872275e+02,1.350000000000000000e+02,1.330000000000000000e+02,1.411523999087511072e+02,1.310000000000000000e+02,1.370000000000000000e+02:389.0,389.0,410.0,398.0,398.0,395.0,398.0,398.0,392.0,405.0,398.0,402.0,401.0,408.0,417.0,414.0,411.0,429.0,411.0,410.69818601985565,408.0,408.0,414.5322665366352,398.0,411.0:36219.5,35135.0,39872.5,37121.0,36169.0,36447.0,36826.5,36826.5,36964.0,38133.0,36892.5,36192.0,35669.5,37951.0,39042.5,38397.0,37551.5,41755.0,37540.5,38659.5,36570.5,37082.0,39323.0,35651.0,38373.5:0.15836915402367727,0.1562016624314658,16.80855513446209,0.15507129516905455,10.898322630215967,11.559865771642537,10.071506459843398,10.071506459843398,0.1547252096485638,12.651848099349913,9.765285541359695,9.124665709095911,8.079429355206106,12.249991081536576,13.708012408891443,12.431610999724848,10.147666522621394,15.264200411779315,12.012860594751327,0.22012917796523637,9.454915186669844,0.1505114873413984,19.721956522334263,0.15234261161885426,14.395826396873437:133.0,133.0,107.0,133.0,69.0,74.0,65.0,65.0,135.0,83.0,64.0,60.0,53.0,81.0,90.0,82.0,68.0,104.0,79.0,140.80127840328723,62.0,133.0,103.81714694596457,131.0,93.0:1337.0,1127.0,1385.0,1191.5,1184.5,1191.0,1288.0,1288.0,1405.0,1675.5,1353.0,1358.0,1131.5,1510.5,1515.0,1415.0,1234.5,1880.0,1408.5,1201.5,1184.5,1290.0,1832.0,1185.0,1528.5:42.5,41.0,44.5,43.0,42.5,49.0,47.5,47.5,45.5,50.0,46.0,44.0,41.5,48.5,50.0,47.5,43.0,56.5,45.5,44.5,44.5,43.0,55.0,43.5,46.5:1
1.330000000000000000e+02,1.350000000000000000e+02,1.350000000000000000e+02,1.350000000000000000e+02,1.350000000000000000e+02,1.350000000000000000e+02,1.330000000000000000e+02,1.310000000000000000e+02,1.350000000000000000e+02,1.370000000000000000e+02,1.350000000000000000e+02,1.330000000000000000e+02,1.430000000000000000e+02,1.350000000000000000e+02,1.408012784032872275e+02,1.350000000000000000e+02,1.330000000000000000e+02,1.411523999087511072e+02,1.310000000000000000e+02,1.370000000000000000e+02,1.310000000000000000e+02,1.330000000000000000e+02,1.400000000000000000e+02,1.330000000000000000e+02,1.350000000000000000e+02:395.0,398.0,398.0,392.0,405.0,398.0,402.0,401.0,408.0,417.0,414.0,411.0,429.0,411.0,410.69818601985565,408.0,408.0,414.5322665366352,398.0,411.0,405.0,417.0,423.0,417.0,417.0:36447.0,36826.5,36826.5,36964.0,38133.0,36892.5,36192.0,35669.5,37951.0,39042.5,38397.0,37551.5,41755.0,37540.5,38659.5,36570.5,37082.0,39323.0,35651.0,38373.5,36317.5,37865.5,40278.0,37901.5,38510.0:11.559865771642537,10.071506459843398,10.071506459843398,0.1547252096485638,12.651848099349913,9.765285541359695,9.124665709095911,8.079429355206106,12.249991081536576,13.708012408891443,12.431610999724848,10.147666522621394,15.264200411779315,12.012860594751327,0.22012917796523637,9.454915186669844,0.1505114873413984,19.721956522334263,0.15234261161885426,14.395826396873437,11.587212521397271,13.000993657454364,15.399723297500813,12.930901605702836,13.56459520947746:74.0,65.0,65.0,135.0,83.0,64.0,60.0,53.0,81.0,90.0,82.0,68.0,104.0,79.0,140.80127840328723,62.0,133.0,103.81714694596457,131.0,93.0,76.0,86.0,102.0,86.0,90.0:1191.0,1288.0,1288.0,1405.0,1675.5,1353.0,1358.0,1131.5,1510.5,1515.0,1415.0,1234.5,1880.0,1408.5,1201.5,1184.5,1290.0,1832.0,1185.0,1528.5,1211.0,1564.0,1925.5,1532.0,1131.5:49.0,47.5,47.5,45.5,50.0,46.0,44.0,41.5,48.5,50.0,47.5,43.0,56.5,45.5,44.5,44.5,43.0,55.0,43.5,46.5,43.0,48.5,55.5,50.0,44.0:1
1.350000000000000000e+02,1.330000000000000000e+02,1.310000000000000000e+02,1.350000000000000000e+02,1.370000000000000000e+02,1.350000000000000000e+02,1.330000000000000000e+02,1.430000000000000000e+02,1.350000000000000000e+02,1.408012784032872275e+02,1.350000000000000000e+02,1.330000000000000000e+02,1.411523999087511072e+02,1.310000000000000000e+02,1.370000000000000000e+02,1.310000000000000000e+02,1.330000000000000000e+02,1.400000000000000000e+02,1.330000000000000000e+02,1.350000000000000000e+02,1.350000000000000000e+02,1.350000000000000000e+02,1.350000000000000000e+02,1.370000000000000000e+02,1.430139853301067774e+02:398.0,402.0,401.0,408.0,417.0,414.0,411.0,429.0,411.0,410.69818601985565,408.0,408.0,414.5322665366352,398.0,411.0,405.0,417.0,423.0,417.0,417.0,414.0,411.0,411.0,414.0,411.9247504095864:36892.5,36192.0,35669.5,37951.0,39042.5,38397.0,37551.5,41755.0,37540.5,38659.5,36570.5,37082.0,39323.0,35651.0,38373.5,36317.5,37865.5,40278.0,37901.5,38510.0,38695.5,37813.0,37866.0,39220.0,39939.5:9.765285541359695,9.124665709095911,8.079429355206106,12.249991081536576,13.708012408891443,12.431610999724848,10.147666522621394,15.264200411779315,12.012860594751327,0.22012917796523637,9.454915186669844,0.1505114873413984,19.721956522334263,0.15234261161885426,14.395826396873437,11.587212521397271,13.000993657454364,15.399723297500813,12.930901605702836,13.56459520947746,14.092034666680604,12.255568504804192,12.904415401830274,14.240981897325,19.059808951996743:64.0,60.0,53.0,81.0,90.0,82.0,68.0,104.0,79.0,140.80127840328723,62.0,133.0,103.81714694596457,131.0,93.0,76.0,86.0,102.0,86.0,90.0,94.0,81.0,84.0,93.0,102.82509421342633:1353.0,1358.0,1131.5,1510.5,1515.0,1415.0,1234.5,1880.0,1408.5,1201.5,1184.5,1290.0,1832.0,1185.0,1528.5,1211.0,1564.0,1925.5,1532.0,1131.5,1324.5,1607.5,1677.0,2007.5,2305.5:46.0,44.0,41.5,48.5,50.0,47.5,43.0,56.5,45.5,44.5,44.5,43.0,55.0,43.5,46.5,43.0,48.5,55.5,50.0,44.0,48.0,50.0,52.5,55.5,57.5:1
1.350000000000000000e+02,1.330000000000000000e+02,1.430000000000000000e+02,1.350000000000000000e+02,1.408012784032872275e+02,1.350000000000000000e+02,1.330000000000000000e+02,1.411523999087511072e+02,1.310000000000000000e+02,1.370000000000000000e+02,1.310000000000000000e+02,1.330000000000000000e+02,1.400000000000000000e+02,1.330000000000000000e+02,1.350000000000000000e+02,1.350000000000000000e+02,1.350000000000000000e+02,1.350000000000000000e+02,1.370000000000000000e+02,1.430139853301067774e+02,1.350000000000000000e+02,1.310000000000000000e+02,1.430000000000000000e+02,1.330000000000000000e+02,1.400000000000000000e+02:414.0,411.0,429.0,411.0,410.69818601985565,408.0,408.0,414.5322665366352,398.0,411.0,405.0,417.0,423.0,417.0,417.0,414.0,411.0,411.0,414.0,411.9247504095864,398.0,382.0,404.0,385.0,395.0:38397.0,37551.5,41755.0,37540.5,38659.5,36570.5,37082.0,39323.0,35651.0,38373.5,36317.5,37865.5,40278.0,37901.5,38510.0,38695.5,37813.0,37866.0,39220.0,39939.5,36068.5,34107.5,39451.0,35556.5,37905.5:12.431610999724848,10.147666522621394,15.264200411779315,12.012860594751327,0.22012917796523637,9.454915186669844,0.1505114873413984,19.721956522334263,0.15234261161885426,14.395826396873437,11.587212521397271,13.000993657454364,15.399723297500813,12.930901605702836,13.56459520947746,14.092034666680604,12.255568504804192,12.904415401830274,14.240981897325,19.059808951996743,10.502331226557624,6.459712056572922,17.608750186048354,10.763947178159368,14.634875712671068:82.0,68.0,104.0,79.0,140.80127840328723,62.0,133.0,103.81714694596457,131.0,93.0,76.0,86.0,102.0,86.0,90.0,94.0,81.0,84.0,93.0,102.82509421342633,67.0,41.0,110.0,67.0,93.0:1415.0,1234.5,1880.0,1408.5,1201.5,1184.5,1290.0,1832.0,1185.0,1528.5,1211.0,1564.0,1925.5,1532.0,1131.5,1324.5,1607.5,1677.0,2007.5,2305.5,1016.5,1069.0,1324.5,1286.5,1394.5:47.5,43.0,56.5,45.5,44.5,44.5,43.0,55.0,43.5,46.5,43.0,48.5,55.5,50.0,44.0,48.0,50.0,52.5,55.5,57.5,41.0,39.0,43.5,42.5,46.5:1
1.350000000000000000e+02,1.330000000000000000e+02,1.411523999087511072e+02,1.310000000000000000e+02,1.370000000000000000e+02,1.310000000000000000e+02,1.330000000000000000e+02,1.400000000000000000e+02,1.330000000000000000e+02,1.350000000000000000e+02,1.350000000000000000e+02,1.350000000000000000e+02,1.350000000000000000e+02,1.370000000000000000e+02,1.430139853301067774e+02,1.350000000000000000e+02,1.310000000000000000e+02,1.430000000000000000e+02,1.330000000000000000e+02,1.400000000000000000e+02,1.430000000000000000e+02,1.352996674053561605e+02,1.400000000000000000e+02,1.350000000000000000e+02,1.350000000000000000e+02:408.0,408.0,414.5322665366352,398.0,411.0,405.0,417.0,423.0,417.0,417.0,414.0,411.0,411.0,414.0,411.9247504095864,398.0,382.0,404.0,385.0,395.0,398.0,368.9173349139343,383.0,373.0,373.0:36570.5,37082.0,39323.0,35651.0,38373.5,36317.5,37865.5,40278.0,37901.5,38510.0,38695.5,37813.0,37866.0,39220.0,39939.5,36068.5,34107.5,39451.0,35556.5,37905.5,38602.5,34383.0,36909.0,34521.5,35077.5:9.454915186669844,0.1505114873413984,19.721956522334263,0.15234261161885426,14.395826396873437,11.587212521397271,13.000993657454364,15.399723297500813,12.930901605702836,13.56459520947746,14.092034666680604,12.255568504804192,12.904415401830274,14.240981897325,19.059808951996743,10.502331226557624,6.459712056572922,17.608750186048354,10.763947178159368,14.634875712671068,17.185468444739126,13.283397788812223,0.16247914628237242,10.060074274496433,13.61511885793074:62.0,133.0,103.81714694596457,131.0,93.0,76.0,86.0,102.0,86.0,90.0,94.0,81.0,84.0,93.0,102.82509421342633,67.0,41.0,110.0,67.0,93.0,107.0,79.1580697086532,140.0,60.0,81.0:1184.5,1290.0,1832.0,1185.0,1528.5,1211.0,1564.0,1925.5,1532.0,1131.5,1324.5,1607.5,1677.0,2007.5,2305.5,1016.5,1069.0,1324.5,1286.5,1394.5,1435.5,1178.5,1492.5,1243.5,1191.0:44.5,43.0,55.0,43.5,46.5,43.0,48.5,55.5,50.0,44.0,48.0,50.0,52.5,55.5,57.5,41.0,39.0,43.5,42.5,46.5,51.0,42.0,50.5,44.0,43.0:1
1.310000000000000000e+02,1.330000000000000000e+02,1.400000000000000000e+02,1.330000000000000000e+02,1.350000000000000000e+02,1.350000000000000000e+02,1.350000000000000000e+02,1.350000000000000000e+02,1.370000000000000000e+02,1.430139853301067774e+02,1.350000000000000000e+02,1.310000000000000000e+02,1.430000000000000000e+02,1.330000000000000000e+02,1.400000000000000000e+02,1.430000000000000000e+02,1.352996674053561605e+02,1.400000000000000000e+02,1.350000000000000000e+02,1.350000000000000000e+02,1.380000000000000000e+02,1.330000000000000000e+02,1.440000000000000000e+02,1.350000000000000000e+02,1.359448417557650544e+02:405.0,417.0,423.0,417.0,417.0,414.0,411.0,411.0,414.0,411.9247504095864,398.0,382.0,404.0,385.0,395.0,398.0,368.9173349139343,383.0,373.0,373.0,373.0,363.0,379.0,360.0,354.61669447447053:36317.5,37865.5,40278.0,37901.5,38510.0,38695.5,37813.0,37866.0,39220.0,39939.5,36068.5,34107.5,39451.0,35556.5,37905.5,38602.5,34383.0,36909.0,34521.5,35077.5,35362.0,33529.5,37981.5,34113.0,33489.0:11.587212521397271,13.000993657454364,15.399723297500813,12.930901605702836,13.56459520947746,14.092034666680604,12.255568504804192,12.904415401830274,14.240981897325,19.059808951996743,10.502331226557624,6.459712056572922,17.608750186048354,10.763947178159368,14.634875712671068,17.185468444739126,13.283397788812223,0.16247914628237242,10.060074274496433,13.61511885793074,14.83723971894658,10.235774928173887,18.1281470456721,14.194813703915036,14.761604962308637:76.0,86.0,102.0,86.0,90.0,94.0,81.0,84.0,93.0,102.82509421342633,67.0,41.0,110.0,67.0,93.0,107.0,79.1580697086532,140.0,60.0,81.0,86.0,60.0,105.0,81.0,78.63841300535:1211.0,1564.0,1925.5,1532.0,1131.5,1324.5,1607.5,1677.0,2007.5,2305.5,1016.5,1069.0,1324.5,1286.5,1394.5,1435.5,1178.5,1492.5,1243.5,1191.0,1271.5,1076.5,1867.5,1260.5,1107.0:43.0,48.5,55.5,50.0,44.0,48.0,50.0,52.5,55.5,57.5,41.0,39.0,43.5,42.5,46.5,51.0,42.0,50.5,44.0,43.0,44.0,44.0,54.5,44.0,42.0:1
1.350000000000000000e+02,1.350000000000000000e+02,1.350000000000000000e+02,1.370000000000000000e+02,1.430139853301067774e+02,1.350000000000000000e+02,1.310000000000000000e+02,1.430000000000000000e+02,1.330000000000000000e+02,1.400000000000000000e+02,1.430000000000000000e+02,1.352996674053561605e+02,1.400000000000000000e+02,1.350000000000000000e+02,1.350000000000000000e+02,1.380000000000000000e+02,1.330000000000000000e+02,1.440000000000000000e+02,1.350000000000000000e+02,1.359448417557650544e+02,1.380000000000000000e+02,1.330000000000000000e+02,1.380000000000000000e+02,1.350000000000000000e+02,1.310000000000000000e+02:414.0,411.0,411.0,414.0,411.9247504095864,398.0,382.0,404.0,385.0,395.0,398.0,368.9173349139343,383.0,373.0,373.0,373.0,363.0,379.0,360.0,354.61669447447053,360.0,360.0,358.0,354.0,351.0:38695.5,37813.0,37866.0,39220.0,39939.5,36068.5,34107.5,39451.0,35556.5,37905.5,38602.5,34383.0,36909.0,34521.5,35077.5,35362.0,33529.5,37981.5,34113.0,33489.0,34299.5,33230.0,33976.0,32984.5,31702.5:14.092034666680604,12.255568504804192,12.904415401830274,14.240981897325,19.059808951996743,10.502331226557624,6.459712056572922,17.608750186048354,10.763947178159368,14.634875712671068,17.185468444739126,13.283397788812223,0.16247914628237242,10.060074274496433,13.61511885793074,14.83723971894658,10.235774928173887,18.1281470456721,14.194813703915036,14.761604962308637,0.17179302234466992,14.04932079622008,15.434767462480016,14.991119088207267,11.117886706283516:94.0,81.0,84.0,93.0,102.82509421342633,67.0,41.0,110.0,67.0,93.0,107.0,79.1580697086532,140.0,60.0,81.0,86.0,60.0,105.0,81.0,78.63841300535,138.0,79.0,86.0,83.0,62.0:1324.5,1607.5,1677.0,2007.5,2305.5,1016.5,1069.0,1324.5,1286.5,1394.5,1435.5,1178.5,1492.5,1243.5,1191.0,1271.5,1076.5,1867.5,1260.5,1107.0,1370.5,1188.5,1309.5,1262.5,1130.0:48.0,50.0,52.5,55.5,57.5,41.0,39.0,43.5,42.5,46.5,51.0,42.0,50.5,44.0,43.0,44.0,44.0,54.5,44.0,42.0,45.5,44.0,47.0,44.5,42.0:1
1.350000000000000000e+02,1.310000000000000000e+02,1.430000000000000000e+02,1.330000000000000000e+02,1.400000000000000000e+02,1.430000000000000000e+02,1.352996674053561605e+02,1.400000000000000000e+02,1.350000000000000000e+02,1.350000000000000000e+02,1.380000000000000000e+02,1.330000000000000000e+02,1.440000000000000000e+02,1.350000000000000000e+02,1.359448417557650544e+02,1.380000000000000000e+02,1.330000000000000000e+02,1.380000000000000000e+02,1.350000000000000000e+02,1.310000000000000000e+02,1.350000000000000000e+02,1.430000000000000000e+02,1.430000000000000000e+02,1.370000000000000000e+02,1.350000000000000000e+02:398.0,382.0,404.0,385.0,395.0,398.0,368.9173349139343,383.0,373.0,373.0,373.0,363.0,379.0,360.0,354.61669447447053,360.0,360.0,358.0,354.0,351.0,354.0,357.0,363.0,357.0,347.0:36068.5,34107.5,39451.0,35556.5,37905.5,38602.5,34383.0,36909.0,34521.5,35077.5,35362.0,33529.5,37981.5,34113.0,33489.0,34299.5,33230.0,33976.0,32984.5,31702.5,32638.5,34684.5,35708.5,33283.0,31607.5:10.502331226557624,6.459712056572922,17.608750186048354,10.763947178159368,14.634875712671068,17.185468444739126,13.283397788812223,0.16247914628237242,10.060074274496433,13.61511885793074,14.83723971894658,10.235774928173887,18.1281470456721,14.194813703915036,14.761604962308637,0.17179302234466992,14.04932079622008,15.434767462480016,14.991119088207267,11.117886706283516,15.344515243979348,18.017564784280005,17.91385105309362,0.17451659147742177,12.474765299679888:67.0,41.0,110.0,67.0,93.0,107.0,79.1580697086532,140.0,60.0,81.0,86.0,60.0,105.0,81.0,78.63841300535,138.0,79.0,86.0,83.0,62.0,85.0,100.0,101.0,137.0,69.0:1016.5,1069.0,1324.5,1286.5,1394.5,1435.5,1178.5,1492.5,1243.5,1191.0,1271.5,1076.5,1867.5,1260.5,1107.0,1370.5,1188.5,1309.5,1262.5,1130.0,1372.0,1490.0,1864.0,1447.5,1123.0:41.0,39.0,43.5,42.5,46.5,51.0,42.0,50.5,44.0,43.0,44.0,44.0,54.5,44.0,42.0,45.5,44.0,47.0,44.5,42.0,45.5,50.5,53.5,45.5,41.5:1
1.430000000000000000e+02,1.352996674053561605e+02,1.400000000000000000e+02,1.350000000000000000e+02,1.350000000000000000e+02,1.380000000000000000e+02,1.330000000000000000e+02,1.440000000000000000e+02,1.350000000000000000e+02,1.359448417557650544e+02,1.380000000000000000e+02,1.330000000000000000e+02,1.380000000000000000e+02,1.350000000000000000e+02,1.310000000000000000e+02,1.350000000000000000e+02,1.430000000000000000e+02,1.430000000000000000e+02,1.370000000000000000e+02,1.350000000000000000e+02,1.350000000000000000e+02,1.380000000000000000e+02,1.380000000000000000e+02,1.300000000000000000e+02,1.350000000000000000e+02:398.0,368.9173349139343,383.0,373.0,373.0,373.0,363.0,379.0,360.0,354.61669447447053,360.0,360.0,358.0,354.0,351.0,354.0,357.0,363.0,357.0,347.0,361.0,379.0,379.0,380.0,361.0:38602.5,34383.0,36909.0,34521.5,35077.5,35362.0,33529.5,37981.5,34113.0,33489.0,34299.5,33230.0,33976.0,32984.5,31702.5,32638.5,34684.5,35708.5,33283.0,31607.5,32491.5,34495.5,34495.5,32942.0,32802.0:17.185468444739126,13.283397788812223,0.16247914628237242,10.060074274496433,13.61511885793074,14.83723971894658,10.235774928173887,18.1281470456721,14.194813703915036,14.761604962308637,0.17179302234466992,14.04932079622008,15.434767462480016,14.991119088207267,11.117886706283516,15.344515243979348,18.017564784280005,17.91385105309362,0.17451659147742177,12.474765299679888,11.564642099853883,14.936998123206552,14.936998123206552,10.897914395582909,14.441664194773763:107.0,79.1580697086532,140.0,60.0,81.0,86.0,60.0,105.0,81.0,78.63841300535,138.0,79.0,86.0,83.0,62.0,85.0,100.0,101.0,137.0,69.0,67.0,89.0,89.0,67.0,83.0:1435.5,1178.5,1492.5,1243.5,1191.0,1271.5,1076.5,1867.5,1260.5,1107.0,1370.5,1188.5,1309.5,1262.5,1130.0,1372.0,1490.0,1864.0,1447.5,1123.0,1135.5,1690.0,1690.0,1298.0,1351.5:51.0,42.0,50.5,44.0,43.0,44.0,44.0,54.5,44.0,42.0,45.5,44.0,47.0,44.5,42.0,45.5,50.5,53.5,45.5,41.5,43.5,50.5,50.5,45.0,47.0:1
1.380000000000000000e+02,1.330000000000000000e+02,1.440000000000000000e+02,1.350000000000000000e+02,1.359448417557650544e+02,1.380000000000000000e+02,1.330000000000000000e+02,1.380000000000000000e+02,1.350000000000000000e+02,1.310000000000000000e+02,1.350000000000000000e+02,1.430000000000000000e+02,1.430000000000000000e+02,1.370000000000000000e+02,1.350000000000000000e+02,1.350000000000000000e+02,1.380000000000000000e+02,1.380000000000000000e+02,1.300000000000000000e+02,1.350000000000000000e+02,1.370000000000000000e+02,1.260000000000000000e+02,1.330000000000000000e+02,1.230000000000000000e+02,1.290000000000000000e+02:373.0,363.0,379.0,360.0,354.61669447447053,360.0,360.0,358.0,354.0,351.0,354.0,357.0,363.0,357.0,347.0,361.0,379.0,379.0,380.0,361.0,398.0,383.0,392.0,386.0,386.0:35362.0,33529.5,37981.5,34113.0,33489.0,34299.5,33230.0,33976.0,32984.5,31702.5,32638.5,34684.5,35708.5,33283.0,31607.5,32491.5,34495.5,34495.5,32942.0,32802.0,35916.0,31288.5,34257.0,32023.0,32911.0:14.83723971894658,10.235774928173887,18.1281470456721,14.194813703915036,14.761604962308637,0.17179302234466992,14.04932079622008,15.434767462480016,14.991119088207267,11.117886706283516,15.344515243979348,18.017564784280005,17.91385105309362,0.17451659147742177,12.474765299679888,11.564642099853883,14.936998123206552,14.936998123206552,10.897914395582909,14.441664194773763,16.706063716817138,8.49475424508141,15.37002652128341,11.871029388312106,13.431452103220831:86.0,60.0,105.0,81.0,78.63841300535,138.0,79.0,86.0,83.0,62.0,85.0,100.0,101.0,137.0,69.0,67.0,89.0,89.0,67.0,83.0,102.0,53.0,93.0,73.0,83.0:1271.5,1076.5,1867.5,1260.5,1107.0,1370.5,1188.5,1309.5,1262.5,1130.0,1372.0,1490.0,1864.0,1447.5,1123.0,1135.5,1690.0,1690.0,1298.0,1351.5,2183.5,1161.0,1470.5,1226.0,1472.0:44.0,44.0,54.5,44.0,42.0,45.5,44.0,47.0,44.5,42.0,45.5,50.5,53.5,45.5,41.5,43.5,50.5,50.5,45.0,47.0,56.5,42.5,46.0,44.0,46.5:1
1.380000000000000000e+02,1.330000000000000000e+02,1.380000000000000000e+02,1.350000000000000000e+02,1.310000000000000000e+02,1.350000000000000000e+02,1.430000000000000000e+02,1.430000000000000000e+02,1.370000000000000000e+02,1.350000000000000000e+02,1.350000000000000000e+02,1.380000000000000000e+02,1.380000000000000000e+02,1.300000000000000000e+02,1.350000000000000000e+02,1.370000000000000000e+02,1.260000000000000000e+02,1.330000000000000000e+02,1.230000000000000000e+02,1.290000000000000000e+02,1.350000000000000000e+02,1.330000000000000000e+02,1.330000000000000000e+02,1.350000000000000000e+02,1.239112585683803047e+02:360.0,360.0,358.0,354.0,351.0,354.0,357.0,363.0,357.0,347.0,361.0,379.0,379.0,380.0,361.0,398.0,383.0,392.0,386.0,386.0,392.0,395.0,395.0,401.0,384.88050093503045:34299.5,33230.0,33976.0,32984.5,31702.5,32638.5,34684.5,35708.5,33283.0,31607.5,32491.5,34495.5,34495.5,32942.0,32802.0,35916.0,31288.5,34257.0,32023.0,32911.0,34288.0,33862.5,33862.5,35327.0,29809.0:0.17179302234466992,14.04932079622008,15.434767462480016,14.991119088207267,11.117886706283516,15.344515243979348,18.017564784280005,17.91385105309362,0.17451659147742177,12.474765299679888,11.564642099853883,14.936998123206552,14.936998123206552,10.897914395582909,14.441664194773763,16.706063716817138,8.49475424508141,15.37002652128341,11.871029388312106,13.431452103220831,0.16106903955695312,14.706107838670391,14.706107838670391,16.026721629301893,11.45099254911384:138.0,79.0,86.0,83.0,62.0,85.0,100.0,101.0,137.0,69.0,67.0,89.0,89.0,67.0,83.0,102.0,53.0,93.0,73.0,83.0,135.0,92.0,92.0,102.0,55.32630477449221:1370.5,1188.5,1309.5,1262.5,1130.0,1372.0,1490.0,1864.0,1447.5,1123.0,1135.5,1690.0,1690.0,1298.0,1351.5,2183.5,1161.0,1470.5,1226.0,1472.0,1620.5,1552.5,1552.5,1841.5,1005.0:45.5,44.0,47.0,44.5,42.0,45.5,50.5,53.5,45.5,41.5,43.5,50.5,50.5,45.0,47.0,56.5,42.5,46.0,44.0,46.5,53.0,51.0,51.0,54.0,41.5:1
1.350000000000000000e+02,1.430000000000000000e+02,1.430000000000000000e+02,1.370000000000000000e+02,1.350000000000000000e+02,1.350000000000000000e+02,1.380000000000000000e+02,1.380000000000000000e+02,1.300000000000000000e+02,1.350000000000000000e+02,1.370000000000000000e+02,1.260000000000000000e+02,1.330000000000000000e+02,1.230000000000000000e+02,1.290000000000000000e+02,1.350000000000000000e+02,1.330000000000000000e+02,1.330000000000000000e+02,1.350000000000000000e+02,1.239112585683803047e+02,1.400000000000000000e+02,1.330000000000000000e+02,1.260000000000000000e+02,1.330000000000000000e+02,1.299884610263541731e+02:354.0,357.0,363.0,357.0,347.0,361.0,379.0,379.0,380.0,361.0,398.0,383.0,392.0,386.0,386.0,392.0,395.0,395.0,401.0,384.88050093503045,410.0,405.0,402.0,414.0,403.3658389105354:32638.5,34684.5,35708.5,33283.0,31607.5,32491.5,34495.5,34495.5,32942.0,32802.0,35916.0,31288.5,34257.0,32023.0,32911.0,34288.0,33862.5,33862.5,35327.0,29809.0,36078.0,33598.0,32040.0,34687.0,32513.0:15.344515243979348,18.017564784280005,17.91385105309362,0.17451659147742177,12.474765299679888,11.564642099853883,14.936998123206552,14.936998123206552,10.897914395582909,14.441664194773763,16.706063716817138,8.49475424508141,15.37002652128341,11.871029388312106,13.431452103220831,0.16106903955695312,14.706107838670391,14.706107838670391,16.026721629301893,11.45099254911384,15.782383331647736,13.62228251922504,11.032394903235476,14.355140617492626,0.21539993101440816:85.0,100.0,101.0,137.0,69.0,67.0,89.0,89.0,67.0,83.0,102.0,53.0,93.0,73.0,83.0,135.0,92.0,92.0,102.0,55.32630477449221,104.0,88.0,72.0,95.0,129.98846102635417:1372.0,1490.0,1864.0,1447.5,1123.0,1135.5,1690.0,1690.0,1298.0,1351.5,2183.5,1161.0,1470.5,1226.0,1472.0,1620.5,1552.5,1552.5,1841.5,1005.0,1993.0,1219.0,1114.0,1368.0,1001.0:45.5,50.5,53.5,45.5,41.5,43.5,50.5,50.5,45.0,47.0,56.5,42.5,46.0,44.0,46.5,53.0,51.0,51.0,54.0,41.5,56.5,44.0,43.0,50.0,41.5:1
1.350000000000000000e+02,1.380000000000000000e+02,1.380000000000000000e+02,1.300000000000000000e+02,1.350000000000000000e+02,1.370000000000000000e+02,1.260000000000000000e+02,1.330000000000000000e+02,1.230000000000000000e+02,1.290000000000000000e+02,1.350000000000000000e+02,1.330000000000000000e+02,1.330000000000000000e+02,1.350000000000000000e+02,1.239112585683803047e+02,1.400000000000000000e+02,1.330000000000000000e+02,1.260000000000000000e+02,1.330000000000000000e+02,1.299884610263541731e+02,1.350000000000000000e+02,1.230000000000000000e+02,1.289961239727767861e+02,1.340820644232478855e+02,1.370000000000000000e+02:361.0,379.0,379.0,380.0,361.0,398.0,383.0,392.0,386.0,386.0,392.0,395.0,395.0,401.0,384.88050093503045,410.0,405.0,402.0,414.0,403.3658389105354,420.0,408.0,404.2301324740648,406.960686061934,423.0:32491.5,34495.5,34495.5,32942.0,32802.0,35916.0,31288.5,34257.0,32023.0,32911.0,34288.0,33862.5,33862.5,35327.0,29809.0,36078.0,33598.0,32040.0,34687.0,32513.0,36074.0,32400.5,32939.5,33954.5,37155.5:11.564642099853883,14.936998123206552,14.936998123206552,10.897914395582909,14.441664194773763,16.706063716817138,8.49475424508141,15.37002652128341,11.871029388312106,13.431452103220831,0.16106903955695312,14.706107838670391,14.706107838670391,16.026721629301893,11.45099254911384,15.782383331647736,13.62228251922504,11.032394903235476,14.355140617492626,0.21539993101440816,15.241860906260872,12.528190662491015,18.136454180217694,0.20406070637374576,15.194825511754768:67.0,89.0,89.0,67.0,83.0,102.0,53.0,93.0,73.0,83.0,135.0,92.0,92.0,102.0,55.32630477449221,104.0,88.0,72.0,95.0,129.98846102635417,102.0,82.0,87.69264507357501,134.08206442324789,103.0:1135.5,1690.0,1690.0,1298.0,1351.5,2183.5,1161.0,1470.5,1226.0,1472.0,1620.5,1552.5,1552.5,1841.5,1005.0,1993.0,1219.0,1114.0,1368.0,1001.0,1705.5,1125.5,1030.5,1114.5,1884.0:43.5,50.5,50.5,45.0,47.0,56.5,42.5,46.0,44.0,46.5,53.0,51.0,51.0,54.0,41.5,56.5,44.0,43.0,50.0,41.5,51.5,42.5,42.5,43.0,52.5:1
1.370000000000000000e+02,1.260000000000000000e+02,1.330000000000000000e+02,1.230000000000000000e+02,1.290000000000000000e+02,1.350000000000000000e+02,1.330000000000000000e+02,1.330000000000000000e+02,1.350000000000000000e+02,1.239112585683803047e+02,1.400000000000000000e+02,1.330000000000000000e+02,1.260000000000000000e+02,1.330000000000000000e+02,1.299884610263541731e+02,1.350000000000000000e+02,1.230000000000000000e+02,1.289961239727767861e+02,1.340820644232478855e+02,1.370000000000000000e+02,1.310000000000000000e+02,1.310000000000000000e+02,1.240000000000000000e+02,1.260000000000000000e+02,1.370000000000000000e+02:398.0,383.0,392.0,386.0,386.0,392.0,395.0,395.0,401.0,384.88050093503045,410.0,405.0,402.0,414.0,403.3658389105354,420.0,408.0,404.2301324740648,406.960686061934,423.0,420.0,420.0,416.0,417.0,432.0:35916.0,31288.5,34257.0,32023.0,32911.0,34288.0,33862.5,33862.5,35327.0,29809.0,36078.0,33598.0,32040.0,34687.0,32513.0,36074.0,32400.5,32939.5,33954.5,37155.5,35257.5,34487.5,33509.0,34125.0,38208.0:16.706063716817138,8.49475424508141,15.37002652128341,11.871029388312106,13.431452103220831,0.16106903955695312,14.706107838670391,14.706107838670391,16.026721629301893,11.45099254911384,15.782383331647736,13.62228251922504,11.032394903235476,14.355140617492626,0.21539993101440816,15.241860906260872,12.528190662491015,18.136454180217694,0.20406070637374576,15.194825511754768,13.176896644931151,11.584398184834487,9.974598437522566,0.14620404193276507,14.96048942107246:102.0,53.0,93.0,73.0,83.0,135.0,92.0,92.0,102.0,55.32630477449221,104.0,88.0,72.0,95.0,129.98846102635417,102.0,82.0,87.69264507357501,134.08206442324789,103.0,89.0,79.0,67.0,126.0,103.0:2183.5,1161.0,1470.5,1226.0,1472.0,1620.5,1552.5,1552.5,1841.5,1005.0,1993.0,1219.0,1114.0,1368.0,1001.0,1705.5,1125.5,1030.5,1114.5,1884.0,1529.0,1378.0,1146.0,1234.0,2272.0:56.5,42.5,46.0,44.0,46.5,53.0,51.0,51.0,54.0,41.5,56.5,44.0,43.0,50.0,41.5,51.5,42.5,42.5,43.0,52.5,48.5,44.5,44.0,43.0,58.0:1
1.350000000000000000e+02,1.330000000000000000e+02,1.330000000000000000e+02,1.350000000000000000e+02,1.239112585683803047e+02,1.400000000000000000e+02,1.330000000000000000e+02,1.260000000000000000e+02,1.330000000000000000e+02,1.299884610263541731e+02,1.350000000000000000e+02,1.230000000000000000e+02,1.289961239727767861e+02,1.340820644232478855e+02,1.370000000000000000e+02,1.310000000000000000e+02,1.310000000000000000e+02,1.240000000000000000e+02,1.260000000000000000e+02,1.370000000000000000e+02,1.280000000000000000e+02,1.240000000000000000e+02,1.280000000000000000e+02,1.160000000000000000e+02,1.140000000000000000e+02:392.0,395.0,395.0,401.0,384.88050093503045,410.0,405.0,402.0,414.0,403.3658389105354,420.0,408.0,404.2301324740648,406.960686061934,423.0,420.0,420.0,416.0,417.0,432.0,417.0,420.0,426.0,420.0,420.0:34288.0,33862.5,33862.5,35327.0,29809.0,36078.0,33598.0,32040.0,34687.0,32513.0,36074.0,32400.5,32939.5,33954.5,37155.5,35257.5,34487.5,33509.0,34125.0,38208.0,34049.0,34016.5,35303.5,32727.5,31931.0:0.16106903955695312,14.706107838670391,14.706107838670391,16.026721629301893,11.45099254911384,15.782383331647736,13.62228251922504,11.032394903235476,14.355140617492626,0.21539993101440816,15.241860906260872,12.528190662491015,18.136454180217694,0.20406070637374576,15.194825511754768,13.176896644931151,11.584398184834487,9.974598437522566,0.14620404193276507,14.96048942107246,12.355417271866253,12.435535120787824,13.984817154304581,0.14481229799314288,7.115300663659914:135.0,92.0,92.0,102.0,55.32630477449221,104.0,88.0,72.0,95.0,129.98846102635417,102.0,82.0,87.69264507357501,134.08206442324789,103.0,89.0,79.0,67.0,126.0,103.0,83.0,84.0,95.0,116.0,49.0:1620.5,1552.5,1552.5,1841.5,1005.0,1993.0,1219.0,1114.0,1368.0,1001.0,1705.5,1125.5,1030.5,1114.5,1884.0,1529.0,1378.0,1146.0,1234.0,2272.0,1176.5,1249.5,1347.5,1159.0,1189.0:53.0,51.0,51.0,54.0,41.5,56.5,44.0,43.0,50.0,41.5,51.5,42.5,42.5,43.0,52.5,48.5,44.5,44.0,43.0,58.0,43.0,43.5,51.0,43.0,46.5:1
1.400000000000000000e+02,1.330000000000000000e+02,1.260000000000000000e+02,1.330000000000000000e+02,1.299884610263541731e+02,1.350000000000000000e+02,1.230000000000000000e+02,1.289961239727767861e+02,1.340820644232478855e+02,1.370000000000000000e+02,1.310000000000000000e+02,1.310000000000000000e+02,1.240000000000000000e+02,1.260000000000000000e+02,1.370000000000000000e+02,1.280000000000000000e+02,1.240000000000000000e+02,1.280000000000000000e+02,1.160000000000000000e+02,1.140000000000000000e+02,1.330000000000000000e+02,1.350000000000000000e+02,1.260000000000000000e+02,1.190000000000000000e+02,1.330000000000000000e+02:410.0,405.0,402.0,414.0,403.3658389105354,420.0,408.0,404.2301324740648,406.960686061934,423.0,420.0,420.0,416.0,417.0,432.0,417.0,420.0,426.0,420.0,420.0,429.0,436.0,433.0,430.0,439.0:36078.0,33598.0,32040.0,34687.0,32513.0,36074.0,32400.5,32939.5,33954.5,37155.5,35257.5,34487.5,33509.0,34125.0,38208.0,34049.0,34016.5,35303.5,32727.5,31931.0,36090.5,36949.0,35829.0,34495.0,37672.0:15.782383331647736,13.62228251922504,11.032394903235476,14.355140617492626,0.21539993101440816,15.241860906260872,12.528190662491015,18.136454180217694,0.20406070637374576,15.194825511754768,13.176896644931151,11.584398184834487,9.974598437522566,0.14620404193276507,14.96048942107246,12.355417271866253,12.435535120787824,13.984817154304581,0.14481229799314288,7.115300663659914,14.983994771891785,13.809784745047207,13.511844226226048,11.282043389794143,13.216404371577262:104.0,88.0,72.0,95.0,129.98846102635417,102.0,82.0,87.69264507357501,134.08206442324789,103.0,89.0,79.0,67.0,126.0,103.0,83.0,84.0,95.0,116.0,49.0,103.0,98.0,93.0,77.0,93.0:1993.0,1219.0,1114.0,1368.0,1001.0,1705.5,1125.5,1030.5,1114.5,1884.0,1529.0,1378.0,1146.0,1234.0,2272.0,1176.5,1249.5,1347.5,1159.0,1189.0,1910.0,1833.0,1556.5,1213.5,1687.0:56.5,44.0,43.0,50.0,41.5,51.5,42.5,42.5,43.0,52.5,48.5,44.5,44.0,43.0,58.0,43.0,43.5,51.0,43.0,46.5,53.5,53.5,50.5,43.0,52.0:1
1.350000000000000000e+02,1.230000000000000000e+02,1.289961239727767861e+02,1.340820644232478855e+02,1.370000000000000000e+02,1.310000000000000000e+02,1.310000000000000000e+02,1.240000000000000000e+02,1.260000000000000000e+02,1.370000000000000000e+02,1.280000000000000000e+02,1.240000000000000000e+02,1.280000000000000000e+02,1.160000000000000000e+02,1.140000000000000000e+02,1.330000000000000000e+02,1.350000000000000000e+02,1.260000000000000000e+02,1.190000000000000000e+02,1.330000000000000000e+02,1.370000000000000000e+02,1.310000000000000000e+02,1.260000000000000000e+02,1.260000000000000000e+02,1.230000000000000000e+02:420.0,408.0,404.2301324740648,406.960686061934,423.0,420.0,420.0,416.0,417.0,432.0,417.0,420.0,426.0,420.0,420.0,429.0,436.0,433.0,430.0,439.0,442.0,436.0,420.0,424.0,424.0:36074.0,32400.5,32939.5,33954.5,37155.5,35257.5,34487.5,33509.0,34125.0,38208.0,34049.0,34016.5,35303.5,32727.5,31931.0,36090.5,36949.0,35829.0,34495.0,37672.0,39928.0,37379.0,34981.5,34360.5,35060.5:15.241860906260872,12.528190662491015,18.136454180217694,0.20406070637374576,15.194825511754768,13.176896644931151,11.584398184834487,9.974598437522566,0.14620404193276507,14.96048942107246,12.355417271866253,12.435535120787824,13.984817154304581,0.14481229799314288,7.115300663659914,14.983994771891785,13.809784745047207,13.511844226226048,11.282043389794143,13.216404371577262,0.1385796428331108,13.05600151833965,8.944094223194801,6.655128598412284,11.7599923168194:102.0,82.0,87.69264507357501,134.08206442324789,103.0,89.0,79.0,67.0,126.0,103.0,83.0,84.0,95.0,116.0,49.0,103.0,98.0,93.0,77.0,93.0,137.0,90.0,61.0,46.0,79.0:1705.5,1125.5,1030.5,1114.5,1884.0,1529.0,1378.0,1146.0,1234.0,2272.0,1176.5,1249.5,1347.5,1159.0,1189.0,1910.0,1833.0,1556.5,1213.5,1687.0,1989.5,1487.0,1150.5,1130.0,1211.0:51.5,42.5,42.5,43.0,52.5,48.5,44.5,44.0,43.0,58.0,43.0,43.5,51.0,43.0,46.5,53.5,53.5,50.5,43.0,52.0,59.5,47.0,42.0,43.0,43.0:1
1.310000000000000000e+02,1.310000000000000000e+02,1.240000000000000000e+02,1.260000000000000000e+02,1.370000000000000000e+02,1.280000000000000000e+02,1.240000000000000000e+02,1.280000000000000000e+02,1.160000000000000000e+02,1.140000000000000000e+02,1.330000000000000000e+02,1.350000000000000000e+02,1.260000000000000000e+02,1.190000000000000000e+02,1.330000000000000000e+02,1.370000000000000000e+02,1.310000000000000000e+02,1.260000000000000000e+02,1.260000000000000000e+02,1.230000000000000000e+02,1.290000000000000000e+02,1.330000000000000000e+02,1.290000000000000000e+02,1.330000000000000000e+02,1.240000000000000000e+02:420.0,420.0,416.0,417.0,432.0,417.0,420.0,426.0,420.0,420.0,429.0,436.0,433.0,430.0,439.0,442.0,436.0,420.0,424.0,424.0,420.0,429.0,401.0,423.0,408.0:35257.5,34487.5,33509.0,34125.0,38208.0,34049.0,34016.5,35303.5,32727.5,31931.0,36090.5,36949.0,35829.0,34495.0,37672.0,39928.0,37379.0,34981.5,34360.5,35060.5,35535.5,37339.0,32933.5,36822.5,33087.0:13.176896644931151,11.584398184834487,9.974598437522566,0.14620404193276507,14.96048942107246,12.355417271866253,12.435535120787824,13.984817154304581,0.14481229799314288,7.115300663659914,14.983994771891785,13.809784745047207,13.511844226226048,11.282043389794143,13.216404371577262,0.1385796428331108,13.05600151833965,8.944094223194801,6.655128598412284,11.7599923168194,13.566726400471252,15.355344937186999,6.600667230922992,13.9846606208092,0.1487403618956948:89.0,79.0,67.0,126.0,103.0,83.0,84.0,95.0,116.0,49.0,103.0,98.0,93.0,77.0,93.0,137.0,90.0,61.0,46.0,79.0,90.0,102.0,44.0,94.0,124.0:1529.0,1378.0,1146.0,1234.0,2272.0,1176.5,1249.5,1347.5,1159.0,1189.0,1910.0,1833.0,1556.5,1213.5,1687.0,1989.5,1487.0,1150.5,1130.0,1211.0,1304.0,1175.5,1049.5,1787.0,1407.5:48.5,44.5,44.0,43.0,58.0,43.0,43.5,51.0,43.0,46.5,53.5,53.5,50.5,43.0,52.0,59.5,47.0,42.0,43.0,43.0,44.5,50.5,41.5,55.0,46.0:1
1.280000000000000000e+02,1.240000000000000000e+02,1.280000000000000000e+02,1.160000000000000000e+02,1.140000000000000000e+02,1.330000000000000000e+02,1.350000000000000000e+02,1.260000000000000000e+02,1.190000000000000000e+02,1.330000000000000000e+02,1.370000000000000000e+02,1.310000000000000000e+02,1.260000000000000000e+02,1.260000000000000000e+02,1.230000000000000000e+02,1.290000000000000000e+02,1.330000000000000000e+02,1.290000000000000000e+02,1.330000000000000000e+02,1.240000000000000000e+02,1.230000000000000000e+02,1.290000000000000000e+02,1.260000000000000000e+02,1.330000000000000000e+02,1.310000000000000000e+02:417.0,420.0,426.0,420.0,420.0,429.0,436.0,433.0,430.0,439.0,442.0,436.0,420.0,424.0,424.0,420.0,429.0,401.0,423.0,408.0,412.0,424.0,427.0,423.0,411.0:34049.0,34016.5,35303.5,32727.5,31931.0,36090.5,36949.0,35829.0,34495.0,37672.0,39928.0,37379.0,34981.5,34360.5,35060.5,35535.5,37339.0,32933.5,36822.5,33087.0,33630.5,35437.0,35229.5,36832.0,34730.5:12.355417271866253,12.435535120787824,13.984817154304581,0.14481229799314288,7.115300663659914,14.983994771891785,13.809784745047207,13.511844226226048,11.282043389794143,13.216404371577262,0.1385796428331108,13.05600151833965,8.944094223194801,6.655128598412284,11.7599923168194,13.566726400471252,15.355344937186999,6.600667230922992,13.9846606208092,0.1487403618956948,7.431807359008107,8.939597203441641,9.70497255387235,12.67209355625652,8.942102931666586:83.0,84.0,95.0,116.0,49.0,103.0,98.0,93.0,77.0,93.0,137.0,90.0,61.0,46.0,79.0,90.0,102.0,44.0,94.0,124.0,50.0,62.0,67.0,86.0,60.0:1176.5,1249.5,1347.5,1159.0,1189.0,1910.0,1833.0,1556.5,1213.5,1687.0,1989.5,1487.0,1150.5,1130.0,1211.0,1304.0,1175.5,1049.5,1787.0,1407.5,1190.0,1520.0,1338.5,1731.0,1266.5:43.0,43.5,51.0,43.0,46.5,53.5,53.5,50.5,43.0,52.0,59.5,47.0,42.0,43.0,43.0,44.5,50.5,41.5,55.0,46.0,41.5,47.0,46.0,52.5,44.0:1
1.330000000000000000e+02,1.350000000000000000e+02,1.260000000000000000e+02,1.190000000000000000e+02,1.330000000000000000e+02,1.370000000000000000e+02,1.310000000000000000e+02,1.260000000000000000e+02,1.260000000000000000e+02,1.230000000000000000e+02,1.290000000000000000e+02,1.330000000000000000e+02,1.290000000000000000e+02,1.330000000000000000e+02,1.240000000000000000e+02,1.230000000000000000e+02,1.290000000000000000e+02,1.260000000000000000e+02,1.330000000000000000e+02,1.310000000000000000e+02,1.310000000000000000e+02,1.330000000000000000e+02,1.300000000000000000e+02,1.360000000000000000e+02,1.330000000000000000e+02:429.0,436.0,433.0,430.0,439.0,442.0,436.0,420.0,424.0,424.0,420.0,429.0,401.0,423.0,408.0,412.0,424.0,427.0,423.0,411.0,417.0,420.0,417.0,429.0,414.0:36090.5,36949.0,35829.0,34495.0,37672.0,39928.0,37379.0,34981.5,34360.5,35060.5,35535.5,37339.0,32933.5,36822.5,33087.0,33630.5,35437.0,35229.5,36832.0,34730.5,35692.5,36454.0,35099.0,38246.0,35836.0:14.983994771891785,13.809784745047207,13.511844226226048,11.282043389794143,13.216404371577262,0.1385796428331108,13.05600151833965,8.944094223194801,6.655128598412284,11.7599923168194,13.566726400471252,15.355344937186999,6.600667230922992,13.9846606208092,0.1487403618956948,7.431807359008107,8.939597203441641,9.70497255387235,12.67209355625652,8.942102931666586,11.764241513278712,11.820425475601564,0.14649532826255526,14.390053983150151,14.13305061753074:103.0,98.0,93.0,77.0,93.0,137.0,90.0,61.0,46.0,79.0,90.0,102.0,44.0,94.0,124.0,50.0,62.0,67.0,86.0,60.0,79.0,81.0,130.0,97.0,93.0:1910.0,1833.0,1556.5,1213.5,1687.0,1989.5,1487.0,1150.5,1130.0,1211.0,1304.0,1175.5,1049.5,1787.0,1407.5,1190.0,1520.0,1338.5,1731.0,1266.5,1528.0,1531.0,1166.5,1726.0,1199.0:53.5,53.5,50.5,43.0,52.0,59.5,47.0,42.0,43.0,43.0,44.5,50.5,41.5,55.0,46.0,41.5,47.0,46.0,52.5,44.0,48.0,48.5,43.5,55.0,46.0:1
1.370000000000000000e+02,1.310000000000000000e+02,1.260000000000000000e+02,1.260000000000000000e+02,1.230000000000000000e+02,1.290000000000000000e+02,1.330000000000000000e+02,1.290000000000000000e+02,1.330000000000000000e+02,1.240000000000000000e+02,1.230000000000000000e+02,1.290000000000000000e+02,1.260000000000000000e+02,1.330000000000000000e+02,1.310000000000000000e+02,1.310000000000000000e+02,1.330000000000000000e+02,1.300000000000000000e+02,1.360000000000000000e+02,1.330000000000000000e+02,1.300000000000000000e+02,1.300000000000000000e+02,1.280000000000000000e+02,1.300000000000000000e+02,1.260000000000000000e+02:442.0,436.0,420.0,424.0,424.0,420.0,429.0,401.0,423.0,408.0,412.0,424.0,427.0,423.0,411.0,417.0,420.0,417.0,429.0,414.0,414.0,411.0,408.0,408.0,395.0:39928.0,37379.0,34981.5,34360.5,35060.5,35535.5,37339.0,32933.5,36822.5,33087.0,33630.5,35437.0,35229.5,36832.0,34730.5,35692.5,36454.0,35099.0,38246.0,35836.0,35194.0,35367.0,35188.0,35274.5,33053.0:0.1385796428331108,13.05600151833965,8.944094223194801,6.655128598412284,11.7599923168194,13.566726400471252,15.355344937186999,6.600667230922992,13.9846606208092,0.1487403618956948,7.431807359008107,8.939597203441641,9.70497255387235,12.67209355625652,8.942102931666586,11.764241513278712,11.820425475601564,0.14649532826255526,14.390053983150151,14.13305061753074,0.14573859451325183,11.50000629942793,12.247795287074412,13.1760039858888,10.123332178210312:137.0,90.0,61.0,46.0,79.0,90.0,102.0,44.0,94.0,124.0,50.0,62.0,67.0,86.0,60.0,79.0,81.0,130.0,97.0,93.0,130.0,76.0,81.0,86.0,65.0:1989.5,1487.0,1150.5,1130.0,1211.0,1304.0,1175.5,1049.5,1787.0,1407.5,1190.0,1520.0,1338.5,1731.0,1266.5,1528.0,1531.0,1166.5,1726.0,1199.0,1508.0,1467.5,1463.0,1495.5,1232.5:59.5,47.0,42.0,43.0,43.0,44.5,50.5,41.5,55.0,46.0,41.5,47.0,46.0,52.5,44.0,48.0,48.5,43.5,55.0,46.0,50.0,48.0,47.0,46.0,44.0:1
1.290000000000000000e+02,1.330000000000000000e+02,1.290000000000000000e+02,1.330000000000000000e+02,1.240000000000000000e+02,1.230000000000000000e+02,1.290000000000000000e+02,1.260000000000000000e+02,1.330000000000000000e+02,1.310000000000000000e+02,1.310000000000000000e+02,1.330000000000000000e+02,1.300000000000000000e+02,1.360000000000000000e+02,1.330000000000000000e+02,1.300000000000000000e+02,1.300000000000000000e+02,1.280000000000000000e+02,1.300000000000000000e+02,1.260000000000000000e+02,1.260000000000000000e+02,1.380000000000000000e+02,1.280000000000000000e+02,1.330000000000000000e+02,1.310000000000000000e+02:420.0,429.0,401.0,423.0,408.0,412.0,424.0,427.0,423.0,411.0,417.0,420.0,417.0,429.0,414.0,414.0,411.0,408.0,408.0,395.0,399.0,404.0,392.0,392.0,392.0:35535.5,37339.0,32933.5,36822.5,33087.0,33630.5,35437.0,35229.5,36832.0,34730.5,35692.5,36454.0,35099.0,38246.0,35836.0,35194.0,35367.0,35188.0,35274.5,33053.0,33282.0,36677.0,33933.5,35186.0,34395.0:13.566726400471252,15.355344937186999,6.600667230922992,13.9846606208092,0.1487403618956948,7.431807359008107,8.939597203441641,9.70497255387235,12.67209355625652,8.942102931666586,11.764241513278712,11.820425475601564,0.14649532826255526,14.390053983150151,14.13305061753074,0.14573859451325183,11.50000629942793,12.247795287074412,13.1760039858888,10.123332178210312,0.15263616141113895,15.763570015298287,14.76156878874628,15.245746949227218,14.884834085536594:90.0,102.0,44.0,94.0,124.0,50.0,62.0,67.0,86.0,60.0,79.0,81.0,130.0,97.0,93.0,130.0,76.0,81.0,86.0,65.0,126.0,100.0,91.0,94.0,91.0:1304.0,1175.5,1049.5,1787.0,1407.5,1190.0,1520.0,1338.5,1731.0,1266.5,1528.0,1531.0,1166.5,1726.0,1199.0,1508.0,1467.5,1463.0,1495.5,1232.5,1183.0,1631.0,1200.0,1564.5,1482.0:44.5,50.5,41.5,55.0,46.0,41.5,47.0,46.0,52.5,44.0,48.0,48.5,43.5,55.0,46.0,50.0,48.0,47.0,46.0,44.0,41.5,48.5,44.0,48.0,45.5:1
1.230000000000000000e+02,1.290000000000000000e+02,1.260000000000000000e+02,1.330000000000000000e+02,1.310000000000000000e+02,1.310000000000000000e+02,1.330000000000000000e+02,1.300000000000000000e+02,1.360000000000000000e+02,1.330000000000000000e+02,1.300000000000000000e+02,1.300000000000000000e+02,1.280000000000000000e+02,1.300000000000000000e+02,1.260000000000000000e+02,1.260000000000000000e+02,1.380000000000000000e+02,1.280000000000000000e+02,1.330000000000000000e+02,1.310000000000000000e+02,1.330000000000000000e+02,1.380000000000000000e+02,1.300000000000000000e+02,1.380000000000000000e+02,1.310000000000000000e+02:412.0,424.0,427.0,423.0,411.0,417.0,420.0,417.0,429.0,414.0,414.0,411.0,408.0,408.0,395.0,399.0,404.0,392.0,392.0,392.0,386.0,389.0,373.0,379.0,360.0:33630.5,35437.0,35229.5,36832.0,34730.5,35692.5,36454.0,35099.0,38246.0,35836.0,35194.0,35367.0,35188.0,35274.5,33053.0,33282.0,36677.0,33933.5,35186.0,34395.0,34627.5,35903.0,32344.5,34189.5,31050.0:7.431807359008107,8.939597203441641,9.70497255387235,12.67209355625652,8.942102931666586,11.764241513278712,11.820425475601564,0.14649532826255526,14.390053983150151,14.13305061753074,0.14573859451325183,11.50000629942793,12.247795287074412,13.1760039858888,10.123332178210312,0.15263616141113895,15.763570015298287,14.76156878874628,15.245746949227218,14.884834085536594,16.133274882279466,16.487824484979324,12.195523566799483,0.16262393129094763,0.16623106556476683:50.0,62.0,67.0,86.0,60.0,79.0,81.0,130.0,97.0,93.0,130.0,76.0,81.0,86.0,65.0,126.0,100.0,91.0,94.0,91.0,97.0,100.0,74.0,138.0,131.0:1190.0,1520.0,1338.5,1731.0,1266.5,1528.0,1531.0,1166.5,1726.0,1199.0,1508.0,1467.5,1463.0,1495.5,1232.5,1183.0,1631.0,1200.0,1564.5,1482.0,1449.0,1434.0,1138.0,1370.5,1133.5:41.5,47.0,46.0,52.5,44.0,48.0,48.5,43.5,55.0,46.0,50.0,48.0,47.0,46.0,44.0,41.5,48.5,44.0,48.0,45.5,50.5,50.0,43.5,47.0,43.0:1
1.310000000000000000e+02,1.330000000000000000e+02,1.300000000000000000e+02,1.360000000000000000e+02,1.330000000000000000e+02,1.300000000000000000e+02,1.300000000000000000e+02,1.280000000000000000e+02,1.300000000000000000e+02,1.260000000000000000e+02,1.260000000000000000e+02,1.380000000000000000e+02,1.280000000000000000e+02,1.330000000000000000e+02,1.310000000000000000e+02,1.330000000000000000e+02,1.380000000000000000e+02,1.300000000000000000e+02,1.380000000000000000e+02,1.310000000000000000e+02,1.380000000000000000e+02,1.350000000000000000e+02,1.290000000000000000e+02,1.310000000000000000e+02,1.330000000000000000e+02:417.0,420.0,417.0,429.0,414.0,414.0,411.0,408.0,408.0,395.0,399.0,404.0,392.0,392.0,392.0,386.0,389.0,373.0,379.0,360.0,376.0,364.0,347.0,341.0,351.0:35692.5,36454.0,35099.0,38246.0,35836.0,35194.0,35367.0,35188.0,35274.5,33053.0,33282.0,36677.0,33933.5,35186.0,34395.0,34627.5,35903.0,32344.5,34189.5,31050.0,34826.0,32392.5,29671.0,29281.0,30568.5:11.764241513278712,11.820425475601564,0.14649532826255526,14.390053983150151,14.13305061753074,0.14573859451325183,11.50000629942793,12.247795287074412,13.1760039858888,10.123332178210312,0.15263616141113895,15.763570015298287,14.76156878874628,15.245746949227218,14.884834085536594,16.133274882279466,16.487824484979324,12.195523566799483,0.16262393129094763,0.16623106556476683,15.237276013857375,14.072111347013402,7.921088277668699,8.983131708622158,11.779762172161444:79.0,81.0,130.0,97.0,93.0,130.0,76.0,81.0,86.0,65.0,126.0,100.0,91.0,94.0,91.0,97.0,100.0,74.0,138.0,131.0,91.0,82.0,46.0,50.0,67.0:1528.0,1531.0,1166.5,1726.0,1199.0,1508.0,1467.5,1463.0,1495.5,1232.5,1183.0,1631.0,1200.0,1564.5,1482.0,1449.0,1434.0,1138.0,1370.5,1133.5,1418.5,1074.0,1131.5,1055.0,1397.0:48.0,48.5,43.5,55.0,46.0,50.0,48.0,47.0,46.0,44.0,41.5,48.5,44.0,48.0,45.5,50.5,50.0,43.5,47.0,43.0,49.5,40.5,40.5,40.5,47.0:1
1.300000000000000000e+02,1.300000000000000000e+02,1.280000000000000000e+02,1.300000000000000000e+02,1.260000000000000000e+02,1.260000000000000000e+02,1.380000000000000000e+02,1.280000000000000000e+02,1.330000000000000000e+02,1.310000000000000000e+02,1.330000000000000000e+02,1.380000000000000000e+02,1.300000000000000000e+02,1.380000000000000000e+02,1.310000000000000000e+02,1.380000000000000000e+02,1.350000000000000000e+02,1.290000000000000000e+02,1.310000000000000000e+02,1.330000000000000000e+02,1.290000000000000000e+02,1.310000000000000000e+02,1.380000000000000000e+02,1.330000000000000000e+02,1.330000000000000000e+02:414.0,411.0,408.0,408.0,395.0,399.0,404.0,392.0,392.0,392.0,386.0,389.0,373.0,379.0,360.0,376.0,364.0,347.0,341.0,351.0,337.0,335.0,354.0,338.0,342.0:35194.0,35367.0,35188.0,35274.5,33053.0,33282.0,36677.0,33933.5,35186.0,34395.0,34627.5,35903.0,32344.5,34189.5,31050.0,34826.0,32392.5,29671.0,29281.0,30568.5,28770.0,29332.5,31848.0,29561.5,30037.0:0.14573859451325183,11.50000629942793,12.247795287074412,13.1760039858888,10.123332178210312,0.15263616141113895,15.763570015298287,14.76156878874628,15.245746949227218,14.884834085536594,16.133274882279466,16.487824484979324,12.195523566799483,0.16262393129094763,0.16623106556476683,15.237276013857375,14.072111347013402,7.921088277668699,8.983131708622158,11.779762172161444,8.618065669823693,0.18379471158625807,16.51074473990871,0.1820865735674889,16.724753412510953:130.0,76.0,81.0,86.0,65.0,126.0,100.0,91.0,94.0,91.0,97.0,100.0,74.0,138.0,131.0,91.0,82.0,46.0,50.0,67.0,48.0,131.0,90.0,133.0,88.0:1508.0,1467.5,1463.0,1495.5,1232.5,1183.0,1631.0,1200.0,1564.5,1482.0,1449.0,1434.0,1138.0,1370.5,1133.5,1418.5,1074.0,1131.5,1055.0,1397.0,1301.5,1434.5,1574.0,1245.5,1542.0:50.0,48.0,47.0,46.0,44.0,41.5,48.5,44.0,48.0,45.5,50.5,50.0,43.5,47.0,43.0,49.5,40.5,40.5,40.5,47.0,44.0,45.5,54.5,44.5,48.0:1
1.260000000000000000e+02,1.380000000000000000e+02,1.280000000000000000e+02,1.330000000000000000e+02,1.310000000000000000e+02,1.330000000000000000e+02,1.380000000000000000e+02,1.300000000000000000e+02,1.380000000000000000e+02,1.310000000000000000e+02,1.380000000000000000e+02,1.350000000000000000e+02,1.290000000000000000e+02,1.310000000000000000e+02,1.330000000000000000e+02,1.290000000000000000e+02,1.310000000000000000e+02,1.380000000000000000e+02,1.330000000000000000e+02,1.330000000000000000e+02,1.400000000000000000e+02,1.330000000000000000e+02,1.330000000000000000e+02,1.380000000000000000e+02,1.300000000000000000e+02:399.0,404.0,392.0,392.0,392.0,386.0,389.0,373.0,379.0,360.0,376.0,364.0,347.0,341.0,351.0,337.0,335.0,354.0,338.0,342.0,351.0,339.0,345.0,354.0,335.0:33282.0,36677.0,33933.5,35186.0,34395.0,34627.5,35903.0,32344.5,34189.5,31050.0,34826.0,32392.5,29671.0,29281.0,30568.5,28770.0,29332.5,31848.0,29561.5,30037.0,32283.0,28705.0,29205.0,32098.5,28756.5:0.15263616141113895,15.763570015298287,14.76156878874628,15.245746949227218,14.884834085536594,16.133274882279466,16.487824484979324,12.195523566799483,0.16262393129094763,0.16623106556476683,15.237276013857375,14.072111347013402,7.921088277668699,8.983131708622158,11.779762172161444,8.618065669823693,0.18379471158625807,16.51074473990871,0.1820865735674889,16.724753412510953,18.292761465080915,9.979590757426676,11.57189829660432,17.103461855081115,0.18592399699027545:126.0,100.0,91.0,94.0,91.0,97.0,100.0,74.0,138.0,131.0,91.0,82.0,46.0,50.0,67.0,48.0,131.0,90.0,133.0,88.0,97.0,53.0,64.0,93.0,130.0:1183.0,1631.0,1200.0,1564.5,1482.0,1449.0,1434.0,1138.0,1370.5,1133.5,1418.5,1074.0,1131.5,1055.0,1397.0,1301.5,1434.5,1574.0,1245.5,1542.0,1906.0,1220.0,1315.5,1721.5,1133.0:41.5,48.5,44.0,48.0,45.5,50.5,50.0,43.5,47.0,43.0,49.5,40.5,40.5,40.5,47.0,44.0,45.5,54.5,44.5,48.0,53.0,47.5,45.0,52.0,43.0:1
1.330000000000000000e+02,1.380000000000000000e+02,1.300000000000000000e+02,1.380000000000000000e+02,1.310000000000000000e+02,1.380000000000000000e+02,1.350000000000000000e+02,1.290000000000000000e+02,1.310000000000000000e+02,1.330000000000000000e+02,1.290000000000000000e+02,1.310000000000000000e+02,1.380000000000000000e+02,1.330000000000000000e+02,1.330000000000000000e+02,1.400000000000000000e+02,1.330000000000000000e+02,1.330000000000000000e+02,1.380000000000000000e+02,1.300000000000000000e+02,1.330000000000000000e+02,1.383618444514238206e+02,1.360000000000000000e+02,1.330000000000000000e+02,1.330000000000000000e+02:386.0,389.0,373.0,379.0,360.0,376.0,364.0,347.0,341.0,351.0,337.0,335.0,354.0,338.0,342.0,351.0,339.0,345.0,354.0,335.0,335.0,344.83619299603686,339.0,329.0,333.0:34627.5,35903.0,32344.5,34189.5,31050.0,34826.0,32392.5,29671.0,29281.0,30568.5,28770.0,29332.5,31848.0,29561.5,30037.0,32283.0,28705.0,29205.0,32098.5,28756.5,27973.0,30538.0,29088.0,28755.0,29023.5:16.133274882279466,16.487824484979324,12.195523566799483,0.16262393129094763,0.16623106556476683,15.237276013857375,14.072111347013402,7.921088277668699,8.983131708622158,11.779762172161444,8.618065669823693,0.18379471158625807,16.51074473990871,0.1820865735674889,16.724753412510953,18.292761465080915,9.979590757426676,11.57189829660432,17.103461855081115,0.18592399699027545,0.18749419642746223,17.512391817500006,0.1820865735674889,0.1899257822438651,16.861297499898836:97.0,100.0,74.0,138.0,131.0,91.0,82.0,46.0,50.0,67.0,48.0,131.0,90.0,133.0,88.0,97.0,53.0,64.0,93.0,130.0,133.0,94.26027795418386,136.0,133.0,86.0:1449.0,1434.0,1138.0,1370.5,1133.5,1418.5,1074.0,1131.5,1055.0,1397.0,1301.5,1434.5,1574.0,1245.5,1542.0,1906.0,1220.0,1315.5,1721.5,1133.0,1047.0,1466.0,1304.5,1204.5,1284.0:50.5,50.0,43.5,47.0,43.0,49.5,40.5,40.5,40.5,47.0,44.0,45.5,54.5,44.5,48.0,53.0,47.5,45.0,52.0,43.0,40.5,51.5,45.5,42.5,46.5:1
1.380000000000000000e+02,1.350000000000000000e+02,1.290000000000000000e+02,1.310000000000000000e+02,1.330000000000000000e+02,1.290000000000000000e+02,1.310000000000000000e+02,1.380000000000000000e+02,1.330000000000000000e+02,1.330000000000000000e+02,1.400000000000000000e+02,1.330000000000000000e+02,1.330000000000000000e+02,1.380000000000000000e+02,1.300000000000000000e+02,1.330000000000000000e+02,1.383618444514238206e+02,1.360000000000000000e+02,1.330000000000000000e+02,1.330000000000000000e+02,1.330000000000000000e+02,1.420000000000000000e+02,1.310000000000000000e+02,1.380000000000000000e+02,1.300000000000000000e+02:376.0,364.0,347.0,341.0,351.0,337.0,335.0,354.0,338.0,342.0,351.0,339.0,345.0,354.0,335.0,335.0,344.83619299603686,339.0,329.0,333.0,332.0,338.0,329.0,348.0,329.0:34826.0,32392.5,29671.0,29281.0,30568.5,28770.0,29332.5,31848.0,29561.5,30037.0,32283.0,28705.0,29205.0,32098.5,28756.5,27973.0,30538.0,29088.0,28755.0,29023.5,29107.5,31717.5,28523.0,31509.5,27955.5:15.237276013857375,14.072111347013402,7.921088277668699,8.983131708622158,11.779762172161444,8.618065669823693,0.18379471158625807,16.51074473990871,0.1820865735674889,16.724753412510953,18.292761465080915,9.979590757426676,11.57189829660432,17.103461855081115,0.18592399699027545,0.18749419642746223,17.512391817500006,0.1820865735674889,0.1899257822438651,16.861297499898836,0.19113629316550904,19.740242046381013,13.25344230686004,19.6168861968919,16.577352948474484:91.0,82.0,46.0,50.0,67.0,48.0,131.0,90.0,133.0,88.0,97.0,53.0,64.0,93.0,130.0,133.0,94.26027795418386,136.0,133.0,86.0,133.0,102.0,70.0,100.0,86.0:1418.5,1074.0,1131.5,1055.0,1397.0,1301.5,1434.5,1574.0,1245.5,1542.0,1906.0,1220.0,1315.5,1721.5,1133.0,1047.0,1466.0,1304.5,1204.5,1284.0,1298.0,1505.0,1342.5,1974.5,1470.0:49.5,40.5,40.5,40.5,47.0,44.0,45.5,54.5,44.5,48.0,53.0,47.5,45.0,52.0,43.0,40.5,51.5,45.5,42.5,46.5,41.5,53.0,44.5,55.5,47.5:1
1.290000000000000000e+02,1.310000000000000000e+02,1.380000000000000000e+02,1.330000000000000000e+02,1.330000000000000000e+02,1.400000000000000000e+02,1.330000000000000000e+02,1.330000000000000000e+02,1.380000000000000000e+02,1.300000000000000000e+02,1.330000000000000000e+02,1.383618444514238206e+02,1.360000000000000000e+02,1.330000000000000000e+02,1.330000000000000000e+02,1.330000000000000000e+02,1.420000000000000000e+02,1.310000000000000000e+02,1.380000000000000000e+02,1.300000000000000000e+02,1.346476884316994074e+02,1.366235704408283880e+02,1.280000000000000000e+02,1.404635183953470516e+02,1.280000000000000000e+02:337.0,335.0,354.0,338.0,342.0,351.0,339.0,345.0,354.0,335.0,335.0,344.83619299603686,339.0,329.0,333.0,332.0,338.0,329.0,348.0,329.0,338.02366781040644,341.14219909005686,335.0,346.6597755725345,339.0:28770.0,29332.5,31848.0,29561.5,30037.0,32283.0,28705.0,29205.0,32098.5,28756.5,27973.0,30538.0,29088.0,28755.0,29023.5,29107.5,31717.5,28523.0,31509.5,27955.5,28580.0,30020.0,27879.0,31199.5,28155.5:8.618065669823693,0.18379471158625807,16.51074473990871,0.1820865735674889,16.724753412510953,18.292761465080915,9.979590757426676,11.57189829660432,17.103461855081115,0.18592399699027545,0.18749419642746223,17.512391817500006,0.1820865735674889,0.1899257822438651,16.861297499898836,0.19113629316550904,19.740242046381013,13.25344230686004,19.6168861968919,16.577352948474484,0.2288767300343104,0.2278653543767564,14.566138146459645,0.23146878281269256,0.1795848255112522:48.0,131.0,90.0,133.0,88.0,97.0,53.0,64.0,93.0,130.0,133.0,94.26027795418386,136.0,133.0,86.0,133.0,102.0,70.0,100.0,86.0,134.6476884316994,136.6235704408284,78.0,140.46351839534705,128.0:1301.5,1434.5,1574.0,1245.5,1542.0,1906.0,1220.0,1315.5,1721.5,1133.0,1047.0,1466.0,1304.5,1204.5,1284.0,1298.0,1505.0,1342.5,1974.5,1470.0,1158.0,1296.0,1042.5,2071.5,1212.0:44.0,45.5,54.5,44.5,48.0,53.0,47.5,45.0,52.0,43.0,40.5,51.5,45.5,42.5,46.5,41.5,53.0,44.5,55.5,47.5,47.5,44.0,39.5,57.0,43.0:1
1.400000000000000000e+02,1.330000000000000000e+02,1.330000000000000000e+02,1.380000000000000000e+02,1.300000000000000000e+02,1.330000000000000000e+02,1.383618444514238206e+02,1.360000000000000000e+02,1.330000000000000000e+02,1.330000000000000000e+02,1.330000000000000000e+02,1.420000000000000000e+02,1.310000000000000000e+02,1.380000000000000000e+02,1.300000000000000000e+02,1.346476884316994074e+02,1.366235704408283880e+02,1.280000000000000000e+02,1.404635183953470516e+02,1.280000000000000000e+02,1.300000000000000000e+02,1.300000000000000000e+02,1.300000000000000000e+02,1.350000000000000000e+02,1.293135723735138356e+02:351.0,339.0,345.0,354.0,335.0,335.0,344.83619299603686,339.0,329.0,333.0,332.0,338.0,329.0,348.0,329.0,338.02366781040644,341.14219909005686,335.0,346.6597755725345,339.0,348.0,335.0,335.0,351.0,332.8663395418648:32283.0,28705.0,29205.0,32098.5,28756.5,27973.0,30538.0,29088.0,28755.0,29023.5,29107.5,31717.5,28523.0,31509.5,27955.5,28580.0,30020.0,27879.0,31199.5,28155.5,29054.0,28739.5,28739.5,31199.0,28099.0:18.292761465080915,9.979590757426676,11.57189829660432,17.103461855081115,0.18592399699027545,0.18749419642746223,17.512391817500006,0.1820865735674889,0.1899257822438651,16.861297499898836,0.19113629316550904,19.740242046381013,13.25344230686004,19.6168861968919,16.577352948474484,0.2288767300343104,0.2278653543767564,14.566138146459645,0.23146878281269256,0.1795848255112522,0.18244541451822532,15.96380138817062,15.96380138817062,19.17415026117648,16.22077777837759:97.0,53.0,64.0,93.0,130.0,133.0,94.26027795418386,136.0,133.0,86.0,133.0,102.0,70.0,100.0,86.0,134.6476884316994,136.6235704408284,78.0,140.46351839534705,128.0,130.0,85.0,85.0,97.0,84.21401308570918:1906.0,1220.0,1315.5,1721.5,1133.0,1047.0,1466.0,1304.5,1204.5,1284.0,1298.0,1505.0,1342.5,1974.5,1470.0,1158.0,1296.0,1042.5,2071.5,1212.0,1381.5,1141.5,1141.5,1027.0,1399.0:53.0,47.5,45.0,52.0,43.0,40.5,51.5,45.5,42.5,46.5,41.5,53.0,44.5,55.5,47.5,47.5,44.0,39.5,57.0,43.0,44.0,46.0,46.0,52.5,50.0:1
1.330000000000000000e+02,1.383618444514238206e+02,1.360000000000000000e+02,1.330000000000000000e+02,1.330000000000000000e+02,1.330000000000000000e+02,1.420000000000000000e+02,1.310000000000000000e+02,1.380000000000000000e+02,1.300000000000000000e+02,1.346476884316994074e+02,1.366235704408283880e+02,1.280000000000000000e+02,1.404635183953470516e+02,1.280000000000000000e+02,1.300000000000000000e+02,1.300000000000000000e+02,1.300000000000000000e+02,1.350000000000000000e+02,1.293135723735138356e+02,1.260000000000000000e+02,1.360000000000000000e+02,1.240000000000000000e+02,1.280000000000000000e+02,1.240000000000000000e+02:335.0,344.83619299603686,339.0,329.0,333.0,332.0,338.0,329.0,348.0,329.0,338.02366781040644,341.14219909005686,335.0,346.6597755725345,339.0,348.0,335.0,335.0,351.0,332.8663395418648,339.0,347.0,326.0,345.0,335.0:27973.0,30538.0,29088.0,28755.0,29023.5,29107.5,31717.5,28523.0,31509.5,27955.5,28580.0,30020.0,27879.0,31199.5,28155.5,29054.0,28739.5,28739.5,31199.0,28099.0,28443.0,31441.0,26707.5,29080.0,27459.5:0.18749419642746223,17.512391817500006,0.1820865735674889,0.1899257822438651,16.861297499898836,0.19113629316550904,19.740242046381013,13.25344230686004,19.6168861968919,16.577352948474484,0.2288767300343104,0.2278653543767564,14.566138146459645,0.23146878281269256,0.1795848255112522,0.18244541451822532,15.96380138817062,15.96380138817062,19.17415026117648,16.22077777837759,15.77998155489687,0.19214775349947644,11.767741060181304,0.19068598282107296,0.1897204308256724:133.0,94.26027795418386,136.0,133.0,86.0,133.0,102.0,70.0,100.0,86.0,134.6476884316994,136.6235704408284,78.0,140.46351839534705,128.0,130.0,85.0,85.0,97.0,84.21401308570918,81.0,136.0,60.0,128.0,124.0:1047.0,1466.0,1304.5,1204.5,1284.0,1298.0,1505.0,1342.5,1974.5,1470.0,1158.0,1296.0,1042.5,2071.5,1212.0,1381.5,1141.5,1141.5,1027.0,1399.0,1409.5,2217.0,1215.5,1694.5,1256.5:40.5,51.5,45.5,42.5,46.5,41.5,53.0,44.5,55.5,47.5,47.5,44.0,39.5,57.0,43.0,44.0,46.0,46.0,52.5,50.0,48.0,61.5,45.0,52.0,45.5:1
1.330000000000000000e+02,1.420000000000000000e+02,1.310000000000000000e+02,1.380000000000000000e+02,1.300000000000000000e+02,1.346476884316994074e+02,1.366235704408283880e+02,1.280000000000000000e+02,1.404635183953470516e+02,1.280000000000000000e+02,1.300000000000000000e+02,1.300000000000000000e+02,1.300000000000000000e+02,1.350000000000000000e+02,1.293135723735138356e+02,1.260000000000000000e+02,1.360000000000000000e+02,1.240000000000000000e+02,1.280000000000000000e+02,1.240000000000000000e+02,1.280000000000000000e+02,1.243261838873855254e+02,1.190000000000000000e+02,1.263210196285638034e+02,1.240000000000000000e+02:332.0,338.0,329.0,348.0,329.0,338.02366781040644,341.14219909005686,335.0,346.6597755725345,339.0,348.0,335.0,335.0,351.0,332.8663395418648,339.0,347.0,326.0,345.0,335.0,354.0,353.9562119810867,342.0,353.8841618383055,358.0:29107.5,31717.5,28523.0,31509.5,27955.5,28580.0,30020.0,27879.0,31199.5,28155.5,29054.0,28739.5,28739.5,31199.0,28099.0,28443.0,31441.0,26707.5,29080.0,27459.5,29237.0,29073.5,26398.0,28707.0,28152.0:0.19113629316550904,19.740242046381013,13.25344230686004,19.6168861968919,16.577352948474484,0.2288767300343104,0.2278653543767564,14.566138146459645,0.23146878281269256,0.1795848255112522,0.18244541451822532,15.96380138817062,15.96380138817062,19.17415026117648,16.22077777837759,15.77998155489687,0.19214775349947644,11.767741060181304,0.19068598282107296,0.1897204308256724,0.18321472634569844,0.9089225152526441,7.503558477482045,13.433388096243332,11.21259921835202:133.0,102.0,70.0,100.0,86.0,134.6476884316994,136.6235704408284,78.0,140.46351839534705,128.0,130.0,85.0,85.0,97.0,84.21401308570918,81.0,136.0,60.0,128.0,124.0,128.0,5.099019513592784,41.0,74.16872656315462,62.0:1298.0,1505.0,1342.5,1974.5,1470.0,1158.0,1296.0,1042.5,2071.5,1212.0,1381.5,1141.5,1141.5,1027.0,1399.0,1409.5,2217.0,1215.5,1694.5,1256.5,1417.0,1361.0,1067.0,1396.0,1138.0:41.5,53.0,44.5,55.5,47.5,47.5,44.0,39.5,57.0,43.0,44.0,46.0,46.0,52.5,50.0,48.0,61.5,45.0,52.0,45.5,48.5,46.5,42.0,46.0,42.5:1
1.346476884316994074e+02,1.366235704408283880e+02,1.280000000000000000e+02,1.404635183953470516e+02,1.280000000000000000e+02,1.300000000000000000e+02,1.300000000000000000e+02,1.300000000000000000e+02,1.350000000000000000e+02,1.293135723735138356e+02,1.260000000000000000e+02,1.360000000000000000e+02,1.240000000000000000e+02,1.280000000000000000e+02,1.240000000000000000e+02,1.280000000000000000e+02,1.243261838873855254e+02,1.190000000000000000e+02,1.263210196285638034e+02,1.240000000000000000e+02,1.260000000000000000e+02,1.240000000000000000e+02,1.240000000000000000e+02,1.220000000000000000e+02,1.220000000000000000e+02:338.02366781040644,341.14219909005686,335.0,346.6597755725345,339.0,348.0,335.0,335.0,351.0,332.8663395418648,339.0,347.0,326.0,345.0,335.0,354.0,353.9562119810867,342.0,353.8841618383055,358.0,354.0,351.0,354.0,344.0,347.0:28580.0,30020.0,27879.0,31199.5,28155.5,29054.0,28739.5,28739.5,31199.0,28099.0,28443.0,31441.0,26707.5,29080.0,27459.5,29237.0,29073.5,26398.0,28707.0,28152.0,28609.5,28264.0,28783.0,27747.5,27680.0:0.2288767300343104,0.2278653543767564,14.566138146459645,0.23146878281269256,0.1795848255112522,0.18244541451822532,15.96380138817062,15.96380138817062,19.17415026117648,16.22077777837759,15.77998155489687,0.19214775349947644,11.767741060181304,0.19068598282107296,0.1897204308256724,0.18321472634569844,0.9089225152526441,7.503558477482045,13.433388096243332,11.21259921835202,13.990241306715575,0.19443962890684888,0.19113629316550904,14.473049679520715,15.870405373988659:134.6476884316994,136.6235704408284,78.0,140.46351839534705,128.0,130.0,85.0,85.0,97.0,84.21401308570918,81.0,136.0,60.0,128.0,124.0,128.0,5.099019513592784,41.0,74.16872656315462,62.0,74.0,124.0,124.0,76.0,79.0:1158.0,1296.0,1042.5,2071.5,1212.0,1381.5,1141.5,1141.5,1027.0,1399.0,1409.5,2217.0,1215.5,1694.5,1256.5,1417.0,1361.0,1067.0,1396.0,1138.0,1249.0,1514.0,1515.5,1182.0,1426.5:47.5,44.0,39.5,57.0,43.0,44.0,46.0,46.0,52.5,50.0,48.0,61.5,45.0,52.0,45.5,48.5,46.5,42.0,46.0,42.5,46.0,45.0,46.5,42.0,44.0:1
1.300000000000000000e+02,1.300000000000000000e+02,1.300000000000000000e+02,1.350000000000000000e+02,1.293135723735138356e+02,1.260000000000000000e+02,1.360000000000000000e+02,1.240000000000000000e+02,1.280000000000000000e+02,1.240000000000000000e+02,1.280000000000000000e+02,1.243261838873855254e+02,1.190000000000000000e+02,1.263210196285638034e+02,1.240000000000000000e+02,1.260000000000000000e+02,1.240000000000000000e+02,1.240000000000000000e+02,1.220000000000000000e+02,1.220000000000000000e+02,1.260000000000000000e+02,1.260000000000000000e+02,1.240000000000000000e+02,1.330000000000000000e+02,1.280000000000000000e+02:348.0,335.0,335.0,351.0,332.8663395418648,339.0,347.0,326.0,345.0,335.0,354.0,353.9562119810867,342.0,353.8841618383055,358.0,354.0,351.0,354.0,344.0,347.0,367.0,364.0,369.0,388.0,382.0:29054.0,28739.5,28739.5,31199.0,28099.0,28443.0,31441.0,26707.5,29080.0,27459.5,29237.0,29073.5,26398.0,28707.0,28152.0,28609.5,28264.0,28783.0,27747.5,27680.0,30259.0,29506.0,30239.0,33786.5,32166.5:0.18244541451822532,15.96380138817062,15.96380138817062,19.17415026117648,16.22077777837759,15.77998155489687,0.19214775349947644,11.767741060181304,0.19068598282107296,0.1897204308256724,0.18321472634569844,0.9089225152526441,7.503558477482045,13.433388096243332,11.21259921835202,13.990241306715575,0.19443962890684888,0.19113629316550904,14.473049679520715,15.870405373988659,15.934490560556617,13.552736107689956,15.031789958727856,16.465406699853155,16.322495106423634:130.0,85.0,85.0,97.0,84.21401308570918,81.0,136.0,60.0,128.0,124.0,128.0,5.099019513592784,41.0,74.16872656315462,62.0,74.0,124.0,124.0,76.0,79.0,83.0,74.0,85.0,97.0,95.0:1381.5,1141.5,1141.5,1027.0,1399.0,1409.5,2217.0,1215.5,1694.5,1256.5,1417.0,1361.0,1067.0,1396.0,1138.0,1249.0,1514.0,1515.5,1182.0,1426.5,1658.5,1135.0,1260.0,1953.5,1390.5:44.0,46.0,46.0,52.5,50.0,48.0,61.5,45.0,52.0,45.5,48.5,46.5,42.0,46.0,42.5,46.0,45.0,46.5,42.0,44.0,52.5,42.0,43.5,63.0,47.0:1
1.260000000000000000e+02,1.360000000000000000e+02,1.240000000000000000e+02,1.280000000000000000e+02,1.240000000000000000e+02,1.280000000000000000e+02,1.243261838873855254e+02,1.190000000000000000e+02,1.263210196285638034e+02,1.240000000000000000e+02,1.260000000000000000e+02,1.240000000000000000e+02,1.240000000000000000e+02,1.220000000000000000e+02,1.220000000000000000e+02,1.260000000000000000e+02,1.260000000000000000e+02,1.240000000000000000e+02,1.330000000000000000e+02,1.280000000000000000e+02,1.240000000000000000e+02,1.330000000000000000e+02,1.240000000000000000e+02,1.260000000000000000e+02,1.281912633528509957e+02:339.0,347.0,326.0,345.0,335.0,354.0,353.9562119810867,342.0,353.8841618383055,358.0,354.0,351.0,354.0,344.0,347.0,367.0,364.0,369.0,388.0,382.0,376.0,392.0,376.0,376.0,372.59227045122657:28443.0,31441.0,26707.5,29080.0,27459.5,29237.0,29073.5,26398.0,28707.0,28152.0,28609.5,28264.0,28783.0,27747.5,27680.0,30259.0,29506.0,30239.0,33786.5,32166.5,31179.0,34832.5,30122.5,31250.0,30910.5:15.77998155489687,0.19214775349947644,11.767741060181304,0.19068598282107296,0.1897204308256724,0.18321472634569844,0.9089225152526441,7.503558477482045,13.433388096243332,11.21259921835202,13.990241306715575,0.19443962890684888,0.19113629316550904,14.473049679520715,15.870405373988659,15.934490560556617,13.552736107689956,15.031789958727856,16.465406699853155,16.322495106423634,13.979727625619393,15.953259064482243,0.1678923863591424,11.8049446363977,14.072108978823897:81.0,136.0,60.0,128.0,124.0,128.0,5.099019513592784,41.0,74.16872656315462,62.0,74.0,124.0,124.0,76.0,79.0,83.0,74.0,85.0,97.0,95.0,81.0,97.0,124.0,71.0,82.15229759416349:1409.5,2217.0,1215.5,1694.5,1256.5,1417.0,1361.0,1067.0,1396.0,1138.0,1249.0,1514.0,1515.5,1182.0,1426.5,1658.5,1135.0,1260.0,1953.5,1390.5,1339.0,2179.5,1109.0,1193.5,1235.0:48.0,61.5,45.0,52.0,45.5,48.5,46.5,42.0,46.0,42.5,46.0,45.0,46.5,42.0,44.0,52.5,42.0,43.5,63.0,47.0,45.0,57.0,42.5,43.0,47.0:1
1.280000000000000000e+02,1.243261838873855254e+02,1.190000000000000000e+02,1.263210196285638034e+02,1.240000000000000000e+02,1.260000000000000000e+02,1.240000000000000000e+02,1.240000000000000000e+02,1.220000000000000000e+02,1.220000000000000000e+02,1.260000000000000000e+02,1.260000000000000000e+02,1.240000000000000000e+02,1.330000000000000000e+02,1.280000000000000000e+02,1.240000000000000000e+02,1.330000000000000000e+02,1.240000000000000000e+02,1.260000000000000000e+02,1.281912633528509957e+02,1.280000000000000000e+02,1.240000000000000000e+02,1.260000000000000000e+02,1.280000000000000000e+02,1.280000000000000000e+02:354.0,353.9562119810867,342.0,353.8841618383055,358.0,354.0,351.0,354.0,344.0,347.0,367.0,364.0,369.0,388.0,382.0,376.0,392.0,376.0,376.0,372.59227045122657,380.0,380.0,380.0,380.0,373.0:29237.0,29073.5,26398.0,28707.0,28152.0,28609.5,28264.0,28783.0,27747.5,27680.0,30259.0,29506.0,30239.0,33786.5,32166.5,31179.0,34832.5,30122.5,31250.0,30910.5,32270.0,31342.0,32073.0,32513.0,31636.5:0.18321472634569844,0.9089225152526441,7.503558477482045,13.433388096243332,11.21259921835202,13.990241306715575,0.19443962890684888,0.19113629316550904,14.473049679520715,15.870405373988659,15.934490560556617,13.552736107689956,15.031789958727856,16.465406699853155,16.322495106423634,13.979727625619393,15.953259064482243,0.1678923863591424,11.8049446363977,14.072108978823897,12.964906145917082,11.043818982489851,13.0138632709174,12.526654828960304,12.745613246521373:128.0,5.099019513592784,41.0,74.16872656315462,62.0,74.0,124.0,124.0,76.0,79.0,83.0,74.0,85.0,97.0,95.0,81.0,97.0,124.0,71.0,82.15229759416349,78.0,67.0,79.0,76.0,76.0:1417.0,1361.0,1067.0,1396.0,1138.0,1249.0,1514.0,1515.5,1182.0,1426.5,1658.5,1135.0,1260.0,1953.5,1390.5,1339.0,2179.5,1109.0,1193.5,1235.0,1352.0,1208.5,1125.5,1255.5,1173.5:48.5,46.5,42.0,46.0,42.5,46.0,45.0,46.5,42.0,44.0,52.5,42.0,43.5,63.0,47.0,45.0,57.0,42.5,43.0,47.0,47.0,42.5,40.0,47.0,42.0:1
1.260000000000000000e+02,1.240000000000000000e+02,1.240000000000000000e+02,1.220000000000000000e+02,1.220000000000000000e+02,1.260000000000000000e+02,1.260000000000000000e+02,1.240000000000000000e+02,1.330000000000000000e+02,1.280000000000000000e+02,1.240000000000000000e+02,1.330000000000000000e+02,1.240000000000000000e+02,1.260000000000000000e+02,1.281912633528509957e+02,1.280000000000000000e+02,1.240000000000000000e+02,1.260000000000000000e+02,1.280000000000000000e+02,1.280000000000000000e+02,1.260000000000000000e+02,1.330000000000000000e+02,1.330000000000000000e+02,1.380000000000000000e+02,1.350000000000000000e+02:354.0,351.0,354.0,344.0,347.0,367.0,364.0,369.0,388.0,382.0,376.0,392.0,376.0,376.0,372.59227045122657,380.0,380.0,380.0,380.0,373.0,363.0,364.0,364.0,351.0,385.0:28609.5,28264.0,28783.0,27747.5,27680.0,30259.0,29506.0,30239.0,33786.5,32166.5,31179.0,34832.5,30122.5,31250.0,30910.5,32270.0,31342.0,32073.0,32513.0,31636.5,31050.5,32046.5,32046.5,33049.5,35144.0:13.990241306715575,0.19443962890684888,0.19113629316550904,14.473049679520715,15.870405373988659,15.934490560556617,13.552736107689956,15.031789958727856,16.465406699853155,16.322495106423634,13.979727625619393,15.953259064482243,0.1678923863591424,11.8049446363977,14.072108978823897,12.964906145917082,11.043818982489851,13.0138632709174,12.526654828960304,12.745613246521373,12.559243711342075,0.16998598787050842,0.16998598787050842,0.17947933098302463,18.022048289738343:74.0,124.0,124.0,76.0,79.0,83.0,74.0,85.0,97.0,95.0,81.0,97.0,124.0,71.0,82.15229759416349,78.0,67.0,79.0,76.0,76.0,74.0,133.0,133.0,138.0,105.0:1249.0,1514.0,1515.5,1182.0,1426.5,1658.5,1135.0,1260.0,1953.5,1390.5,1339.0,2179.5,1109.0,1193.5,1235.0,1352.0,1208.5,1125.5,1255.5,1173.5,1245.5,1412.5,1412.5,1610.0,1291.5:46.0,45.0,46.5,42.0,44.0,52.5,42.0,43.5,63.0,47.0,45.0,57.0,42.5,43.0,47.0,47.0,42.5,40.0,47.0,42.0,44.5,46.0,46.0,51.0,46.0:1
1.260000000000000000e+02,1.260000000000000000e+02,1.240000000000000000e+02,1.330000000000000000e+02,1.280000000000000000e+02,1.240000000000000000e+02,1.330000000000000000e+02,1.240000000000000000e+02,1.260000000000000000e+02,1.281912633528509957e+02,1.280000000000000000e+02,1.240000000000000000e+02,1.260000000000000000e+02,1.280000000000000000e+02,1.280000000000000000e+02,1.260000000000000000e+02,1.330000000000000000e+02,1.330000000000000000e+02,1.380000000000000000e+02,1.350000000000000000e+02,1.350000000000000000e+02,1.330000000000000000e+02,1.360000000000000000e+02,1.330000000000000000e+02,1.350000000000000000e+02:367.0,364.0,369.0,388.0,382.0,376.0,392.0,376.0,376.0,372.59227045122657,380.0,380.0,380.0,380.0,373.0,363.0,364.0,364.0,351.0,385.0,379.0,364.0,367.0,357.0,366.0:30259.0,29506.0,30239.0,33786.5,32166.5,31179.0,34832.5,30122.5,31250.0,30910.5,32270.0,31342.0,32073.0,32513.0,31636.5,31050.5,32046.5,32046.5,33049.5,35144.0,34958.5,32201.5,33546.0,31933.0,33283.0:15.934490560556617,13.552736107689956,15.031789958727856,16.465406699853155,16.322495106423634,13.979727625619393,15.953259064482243,0.1678923863591424,11.8049446363977,14.072108978823897,12.964906145917082,11.043818982489851,13.0138632709174,12.526654828960304,12.745613246521373,12.559243711342075,0.16998598787050842,0.16998598787050842,0.17947933098302463,18.022048289738343,17.37931391995496,0.17280342684771435,16.12975006235584,14.934247962315938,18.27644155316085:83.0,74.0,85.0,97.0,95.0,81.0,97.0,124.0,71.0,82.15229759416349,78.0,67.0,79.0,76.0,76.0,74.0,133.0,133.0,138.0,105.0,100.0,133.0,93.0,84.0,102.0:1658.5,1135.0,1260.0,1953.5,1390.5,1339.0,2179.5,1109.0,1193.5,1235.0,1352.0,1208.5,1125.5,1255.5,1173.5,1245.5,1412.5,1412.5,1610.0,1291.5,1545.0,1489.0,1590.0,1321.5,1195.0:52.5,42.0,43.5,63.0,47.0,45.0,57.0,42.5,43.0,47.0,47.0,42.5,40.0,47.0,42.0,44.5,46.0,46.0,51.0,46.0,54.5,46.5,52.5,47.5,42.5:1
1.240000000000000000e+02,1.330000000000000000e+02,1.240000000000000000e+02,1.260000000000000000e+02,1.281912633528509957e+02,1.280000000000000000e+02,1.240000000000000000e+02,1.260000000000000000e+02,1.280000000000000000e+02,1.280000000000000000e+02,1.260000000000000000e+02,1.330000000000000000e+02,1.330000000000000000e+02,1.380000000000000000e+02,1.350000000000000000e+02,1.350000000000000000e+02,1.330000000000000000e+02,1.360000000000000000e+02,1.330000000000000000e+02,1.350000000000000000e+02,1.400000000000000000e+02,1.330000000000000000e+02,1.360000000000000000e+02,1.280000000000000000e+02,1.300000000000000000e+02:376.0,392.0,376.0,376.0,372.59227045122657,380.0,380.0,380.0,380.0,373.0,363.0,364.0,364.0,351.0,385.0,379.0,364.0,367.0,357.0,366.0,357.0,334.0,347.0,329.0,323.0:31179.0,34832.5,30122.5,31250.0,30910.5,32270.0,31342.0,32073.0,32513.0,31636.5,31050.5,32046.5,32046.5,33049.5,35144.0,34958.5,32201.5,33546.0,31933.0,33283.0,33337.0,29481.0,31451.5,28476.5,28151.0:13.979727625619393,15.953259064482243,0.1678923863591424,11.8049446363977,14.072108978823897,12.964906145917082,11.043818982489851,13.0138632709174,12.526654828960304,12.745613246521373,12.559243711342075,0.16998598787050842,0.16998598787050842,0.17947933098302463,18.022048289738343,17.37931391995496,0.17280342684771435,16.12975006235584,14.934247962315938,18.27644155316085,17.090027968926456,0.18535224765163383,16.745974423129507,14.66371280129008,0.18750363872810527:81.0,97.0,124.0,71.0,82.15229759416349,78.0,67.0,79.0,76.0,76.0,74.0,133.0,133.0,138.0,105.0,100.0,133.0,93.0,84.0,102.0,95.0,133.0,91.0,76.0,130.0:1339.0,2179.5,1109.0,1193.5,1235.0,1352.0,1208.5,1125.5,1255.5,1173.5,1245.5,1412.5,1412.5,1610.0,1291.5,1545.0,1489.0,1590.0,1321.5,1195.0,1759.5,1133.0,1697.0,1347.5,1275.5:45.0,57.0,42.5,43.0,47.0,47.0,42.5,40.0,47.0,42.0,44.5,46.0,46.0,51.0,46.0,54.5,46.5,52.5,47.5,42.5,52.5,42.0,50.0,46.0,44.5:1
1.280000000000000000e+02,1.240000000000000000e+02,1.260000000000000000e+02,1.280000000000000000e+02,1.280000000000000000e+02,1.260000000000000000e+02,1.330000000000000000e+02,1.330000000000000000e+02,1.380000000000000000e+02,1.350000000000000000e+02,1.350000000000000000e+02,1.330000000000000000e+02,1.360000000000000000e+02,1.330000000000000000e+02,1.350000000000000000e+02,1.400000000000000000e+02,1.330000000000000000e+02,1.360000000000000000e+02,1.280000000000000000e+02,1.300000000000000000e+02,1.300000000000000000e+02,1.380000000000000000e+02,1.360000000000000000e+02,1.300000000000000000e+02,1.280000000000000000e+02:380.0,380.0,380.0,380.0,373.0,363.0,364.0,364.0,351.0,385.0,379.0,364.0,367.0,357.0,366.0,357.0,334.0,347.0,329.0,323.0,329.0,351.0,342.0,326.0,329.0:32270.0,31342.0,32073.0,32513.0,31636.5,31050.5,32046.5,32046.5,33049.5,35144.0,34958.5,32201.5,33546.0,31933.0,33283.0,33337.0,29481.0,31451.5,28476.5,28151.0,28585.0,32650.5,30767.5,27489.0,27723.5:12.964906145917082,11.043818982489851,13.0138632709174,12.526654828960304,12.745613246521373,12.559243711342075,0.16998598787050842,0.16998598787050842,0.17947933098302463,18.022048289738343,17.37931391995496,0.17280342684771435,16.12975006235584,14.934247962315938,18.27644155316085,17.090027968926456,0.18535224765163383,16.745974423129507,14.66371280129008,0.18750363872810527,10.26689507365948,17.6339862688692,0.18132823653299224,8.262424935329832,0.18319069638536367:78.0,67.0,79.0,76.0,76.0,74.0,133.0,133.0,138.0,105.0,100.0,133.0,93.0,84.0,102.0,95.0,133.0,91.0,76.0,130.0,55.0,95.0,136.0,44.0,128.0:1352.0,1208.5,1125.5,1255.5,1173.5,1245.5,1412.5,1412.5,1610.0,1291.5,1545.0,1489.0,1590.0,1321.5,1195.0,1759.5,1133.0,1697.0,1347.5,1275.5,1076.0,2001.0,1795.0,1117.0,1173.0:47.0,42.5,40.0,47.0,42.0,44.5,46.0,46.0,51.0,46.0,54.5,46.5,52.5,47.5,42.5,52.5,42.0,50.0,46.0,44.5,41.0,54.5,57.0,43.0,42.5:1
1.260000000000000000e+02,1.330000000000000000e+02,1.330000000000000000e+02,1.380000000000000000e+02,1.350000000000000000e+02,1.350000000000000000e+02,1.330000000000000000e+02,1.360000000000000000e+02,1.330000000000000000e+02,1.350000000000000000e+02,1.400000000000000000e+02,1.330000000000000000e+02,1.360000000000000000e+02,1.280000000000000000e+02,1.300000000000000000e+02,1.300000000000000000e+02,1.380000000000000000e+02,1.360000000000000000e+02,1.300000000000000000e+02,1.280000000000000000e+02,1.280000000000000000e+02,1.330000000000000000e+02,1.280000000000000000e+02,1.300000000000000000e+02,1.303840481040529653e+02:363.0,364.0,364.0,351.0,385.0,379.0,364.0,367.0,357.0,366.0,357.0,334.0,347.0,329.0,323.0,329.0,351.0,342.0,326.0,329.0,326.0,339.0,332.0,341.0,341.0703739699477:31050.5,32046.5,32046.5,33049.5,35144.0,34958.5,32201.5,33546.0,31933.0,33283.0,33337.0,29481.0,31451.5,28476.5,28151.0,28585.0,32650.5,30767.5,27489.0,27723.5,27667.5,29964.5,28310.0,29059.5,29076.0:12.559243711342075,0.16998598787050842,0.16998598787050842,0.17947933098302463,18.022048289738343,17.37931391995496,0.17280342684771435,16.12975006235584,14.934247962315938,18.27644155316085,17.090027968926456,0.18535224765163383,16.745974423129507,14.66371280129008,0.18750363872810527,10.26689507365948,17.6339862688692,0.18132823653299224,8.262424935329832,0.18319069638536367,0.1881035248765935,16.277011718525326,12.760054704090564,0.18360484631924393,0.18092909661091083:74.0,133.0,133.0,138.0,105.0,100.0,133.0,93.0,84.0,102.0,95.0,133.0,91.0,76.0,130.0,55.0,95.0,136.0,44.0,128.0,128.0,87.0,67.0,130.0,130.38404810405297:1245.5,1412.5,1412.5,1610.0,1291.5,1545.0,1489.0,1590.0,1321.5,1195.0,1759.5,1133.0,1697.0,1347.5,1275.5,1076.0,2001.0,1795.0,1117.0,1173.0,1148.5,1418.5,1317.0,1098.0,1457.0:44.5,46.0,46.0,51.0,46.0,54.5,46.5,52.5,47.5,42.5,52.5,42.0,50.0,46.0,44.5,41.0,54.5,57.0,43.0,42.5,41.5,46.5,44.5,44.0,47.0:1
1.350000000000000000e+02,1.330000000000000000e+02,1.360000000000000000e+02,1.330000000000000000e+02,1.350000000000000000e+02,1.400000000000000000e+02,1.330000000000000000e+02,1.360000000000000000e+02,1.280000000000000000e+02,1.300000000000000000e+02,1.300000000000000000e+02,1.380000000000000000e+02,1.360000000000000000e+02,1.300000000000000000e+02,1.280000000000000000e+02,1.280000000000000000e+02,1.330000000000000000e+02,1.280000000000000000e+02,1.300000000000000000e+02,1.303840481040529653e+02,1.400000000000000000e+02,1.280000000000000000e+02,1.280000000000000000e+02,1.280000000000000000e+02,1.280000000000000000e+02:379.0,364.0,367.0,357.0,366.0,357.0,334.0,347.0,329.0,323.0,329.0,351.0,342.0,326.0,329.0,326.0,339.0,332.0,341.0,341.0703739699477,366.0,347.0,347.0,344.0,338.0:34958.5,32201.5,33546.0,31933.0,33283.0,33337.0,29481.0,31451.5,28476.5,28151.0,28585.0,32650.5,30767.5,27489.0,27723.5,27667.5,29964.5,28310.0,29059.5,29076.0,33609.0,28646.0,28625.5,29162.5,28437.0:17.37931391995496,0.17280342684771435,16.12975006235584,14.934247962315938,18.27644155316085,17.090027968926456,0.18535224765163383,16.745974423129507,14.66371280129008,0.18750363872810527,10.26689507365948,17.6339862688692,0.18132823653299224,8.262424935329832,0.18319069638536367,0.1881035248765935,16.277011718525326,12.760054704090564,0.18360484631924393,0.18092909661091083,0.1817427174444717,0.1809648789096399,9.110782152985244,13.909298541574048,10.629401977584171:100.0,133.0,93.0,84.0,102.0,95.0,133.0,91.0,76.0,130.0,55.0,95.0,136.0,44.0,128.0,128.0,87.0,67.0,130.0,130.38404810405297,140.0,128.0,49.0,75.0,57.0:1545.0,1489.0,1590.0,1321.5,1195.0,1759.5,1133.0,1697.0,1347.5,1275.5,1076.0,2001.0,1795.0,1117.0,1173.0,1148.5,1418.5,1317.0,1098.0,1457.0,2489.5,1071.0,1123.5,1319.5,1044.0:54.5,46.5,52.5,47.5,42.5,52.5,42.0,50.0,46.0,44.5,41.0,54.5,57.0,43.0,42.5,41.5,46.5,44.5,44.0,47.0,60.0,42.5,42.5,45.0,43.5:1
1.400000000000000000e+02,1.330000000000000000e+02,1.360000000000000000e+02,1.280000000000000000e+02,1.300000000000000000e+02,1.300000000000000000e+02,1.380000000000000000e+02,1.360000000000000000e+02,1.300000000000000000e+02,1.280000000000000000e+02,1.280000000000000000e+02,1.330000000000000000e+02,1.280000000000000000e+02,1.300000000000000000e+02,1.303840481040529653e+02,1.400000000000000000e+02,1.280000000000000000e+02,1.280000000000000000e+02,1.280000000000000000e+02,1.280000000000000000e+02,1.290000000000000000e+02,1.360000000000000000e+02,1.330000000000000000e+02,1.280000000000000000e+02,1.360000000000000000e+02:357.0,334.0,347.0,329.0,323.0,329.0,351.0,342.0,326.0,329.0,326.0,339.0,332.0,341.0,341.0703739699477,366.0,347.0,347.0,344.0,338.0,347.0,354.0,354.0,338.0,354.0:33337.0,29481.0,31451.5,28476.5,28151.0,28585.0,32650.5,30767.5,27489.0,27723.5,27667.5,29964.5,28310.0,29059.5,29076.0,33609.0,28646.0,28625.5,29162.5,28437.0,29010.0,31735.5,30828.5,28474.0,32293.0:17.090027968926456,0.18535224765163383,16.745974423129507,14.66371280129008,0.18750363872810527,10.26689507365948,17.6339862688692,0.18132823653299224,8.262424935329832,0.18319069638536367,0.1881035248765935,16.277011718525326,12.760054704090564,0.18360484631924393,0.18092909661091083,0.1817427174444717,0.1809648789096399,9.110782152985244,13.909298541574048,10.629401977584171,9.889621201581411,16.787920161663244,15.281455652578872,9.887262725494029,0.17732280674715928:95.0,133.0,91.0,76.0,130.0,55.0,95.0,136.0,44.0,128.0,128.0,87.0,67.0,130.0,130.38404810405297,140.0,128.0,49.0,75.0,57.0,55.0,91.0,83.0,53.0,136.0:1759.5,1133.0,1697.0,1347.5,1275.5,1076.0,2001.0,1795.0,1117.0,1173.0,1148.5,1418.5,1317.0,1098.0,1457.0,2489.5,1071.0,1123.5,1319.5,1044.0,1245.0,1866.0,1535.0,1152.0,1555.0:52.5,42.0,50.0,46.0,44.5,41.0,54.5,57.0,43.0,42.5,41.5,46.5,44.5,44.0,47.0,60.0,42.5,42.5,45.0,43.5,43.5,55.5,52.0,45.5,52.0:1
1.300000000000000000e+02,1.380000000000000000e+02,1.360000000000000000e+02,1.300000000000000000e+02,1.280000000000000000e+02,1.280000000000000000e+02,1.330000000000000000e+02,1.280000000000000000e+02,1.300000000000000000e+02,1.303840481040529653e+02,1.400000000000000000e+02,1.280000000000000000e+02,1.280000000000000000e+02,1.280000000000000000e+02,1.280000000000000000e+02,1.290000000000000000e+02,1.360000000000000000e+02,1.330000000000000000e+02,1.280000000000000000e+02,1.360000000000000000e+02,1.300000000000000000e+02,1.371167385843172610e+02,1.330000000000000000e+02,1.330000000000000000e+02,1.300000000000000000e+02:329.0,351.0,342.0,326.0,329.0,326.0,339.0,332.0,341.0,341.0703739699477,366.0,347.0,347.0,344.0,338.0,347.0,354.0,354.0,338.0,354.0,338.0,340.8005281686048,345.0,345.0,344.0:28585.0,32650.5,30767.5,27489.0,27723.5,27667.5,29964.5,28310.0,29059.5,29076.0,33609.0,28646.0,28625.5,29162.5,28437.0,29010.0,31735.5,30828.5,28474.0,32293.0,28726.5,30233.0,30102.0,30027.5,29699.0:10.26689507365948,17.6339862688692,0.18132823653299224,8.262424935329832,0.18319069638536367,0.1881035248765935,16.277011718525326,12.760054704090564,0.18360484631924393,0.18092909661091083,0.1817427174444717,0.1809648789096399,9.110782152985244,13.909298541574048,10.629401977584171,9.889621201581411,16.787920161663244,15.281455652578872,9.887262725494029,0.17732280674715928,0.18075789951706203,0.2257505241142203,13.262909324019542,11.362054808967192,0.17893260849234385:55.0,95.0,136.0,44.0,128.0,128.0,87.0,67.0,130.0,130.38404810405297,140.0,128.0,49.0,75.0,57.0,55.0,91.0,83.0,53.0,136.0,130.0,137.11673858431726,74.0,62.0,130.0:1076.0,2001.0,1795.0,1117.0,1173.0,1148.5,1418.5,1317.0,1098.0,1457.0,2489.5,1071.0,1123.5,1319.5,1044.0,1245.0,1866.0,1535.0,1152.0,1555.0,1295.0,1327.5,1048.0,1291.0,1180.5:41.0,54.5,57.0,43.0,42.5,41.5,46.5,44.5,44.0,47.0,60.0,42.5,42.5,45.0,43.5,43.5,55.5,52.0,45.5,52.0,44.0,47.0,41.0,46.5,47.0:1
1.280000000000000000e+02,1.330000000000000000e+02,1.280000000000000000e+02,1.300000000000000000e+02,1.303840481040529653e+02,1.400000000000000000e+02,1.280000000000000000e+02,1.280000000000000000e+02,1.280000000000000000e+02,1.280000000000000000e+02,1.290000000000000000e+02,1.360000000000000000e+02,1.330000000000000000e+02,1.280000000000000000e+02,1.360000000000000000e+02,1.300000000000000000e+02,1.371167385843172610e+02,1.330000000000000000e+02,1.330000000000000000e+02,1.300000000000000000e+02,1.300000000000000000e+02,1.300000000000000000e+02,1.330000000000000000e+02,1.293870163501732407e+02,1.280000000000000000e+02:326.0,339.0,332.0,341.0,341.0703739699477,366.0,347.0,347.0,344.0,338.0,347.0,354.0,354.0,338.0,354.0,338.0,340.8005281686048,345.0,345.0,344.0,341.0,335.0,348.0,328.11278548694196,329.0:27667.5,29964.5,28310.0,29059.5,29076.0,33609.0,28646.0,28625.5,29162.5,28437.0,29010.0,31735.5,30828.5,28474.0,32293.0,28726.5,30233.0,30102.0,30027.5,29699.0,29802.5,29609.5,30805.0,28370.0,28236.5:0.1881035248765935,16.277011718525326,12.760054704090564,0.18360484631924393,0.18092909661091083,0.1817427174444717,0.1809648789096399,9.110782152985244,13.909298541574048,10.629401977584171,9.889621201581411,16.787920161663244,15.281455652578872,9.887262725494029,0.17732280674715928,0.18075789951706203,0.2257505241142203,13.262909324019542,11.362054808967192,0.17893260849234385,14.830800273640907,0.18171412241082252,16.89499428626132,0.19290979547908335,15.77317676222584:128.0,87.0,67.0,130.0,130.38404810405297,140.0,128.0,49.0,75.0,57.0,55.0,91.0,83.0,53.0,136.0,130.0,137.11673858431726,74.0,62.0,130.0,81.0,130.0,88.0,129.38701635017324,81.0:1148.5,1418.5,1317.0,1098.0,1457.0,2489.5,1071.0,1123.5,1319.5,1044.0,1245.0,1866.0,1535.0,1152.0,1555.0,1295.0,1327.5,1048.0,1291.0,1180.5,1279.5,1406.5,1388.0,1089.5,1180.5:41.5,46.5,44.5,44.0,47.0,60.0,42.5,42.5,45.0,43.5,43.5,55.5,52.0,45.5,52.0,44.0,47.0,41.0,46.5,47.0,45.0,44.0,45.0,40.5,39.5:1
1.400000000000000000e+02,1.280000000000000000e+02,1.280000000000000000e+02,1.280000000000000000e+02,1.280000000000000000e+02,1.290000000000000000e+02,1.360000000000000000e+02,1.330000000000000000e+02,1.280000000000000000e+02,1.360000000000000000e+02,1.300000000000000000e+02,1.371167385843172610e+02,1.330000000000000000e+02,1.330000000000000000e+02,1.300000000000000000e+02,1.300000000000000000e+02,1.300000000000000000e+02,1.330000000000000000e+02,1.293870163501732407e+02,1.280000000000000000e+02,1.280000000000000000e+02,1.280000000000000000e+02,1.330000000000000000e+02,1.300000000000000000e+02,1.330000000000000000e+02:366.0,347.0,347.0,344.0,338.0,347.0,354.0,354.0,338.0,354.0,338.0,340.8005281686048,345.0,345.0,344.0,341.0,335.0,348.0,328.11278548694196,329.0,329.0,335.0,345.0,341.0,354.0:33609.0,28646.0,28625.5,29162.5,28437.0,29010.0,31735.5,30828.5,28474.0,32293.0,28726.5,30233.0,30102.0,30027.5,29699.0,29802.5,29609.5,30805.0,28370.0,28236.5,28242.0,28704.0,30406.5,29685.0,30767.0:0.1817427174444717,0.1809648789096399,9.110782152985244,13.909298541574048,10.629401977584171,9.889621201581411,16.787920161663244,15.281455652578872,9.887262725494029,0.17732280674715928,0.18075789951706203,0.2257505241142203,13.262909324019542,11.362054808967192,0.17893260849234385,14.830800273640907,0.18171412241082252,16.89499428626132,0.19290979547908335,15.77317676222584,14.856139585074196,14.143118842420169,16.563385848754905,14.920444619290883,14.013923866966776:140.0,128.0,49.0,75.0,57.0,55.0,91.0,83.0,53.0,136.0,130.0,137.11673858431726,74.0,62.0,130.0,81.0,130.0,88.0,129.38701635017324,81.0,77.0,76.0,90.0,81.0,78.0:2489.5,1071.0,1123.5,1319.5,1044.0,1245.0,1866.0,1535.0,1152.0,1555.0,1295.0,1327.5,1048.0,1291.0,1180.5,1279.5,1406.5,1388.0,1089.5,1180.5,1162.0,1272.5,1199.0,1133.5,1458.0:60.0,42.5,42.5,45.0,43.5,43.5,55.5,52.0,45.5,52.0,44.0,47.0,41.0,46.5,47.0,45.0,44.0,45.0,40.5,39.5,38.5,44.5,41.5,43.5,46.0:1
1.290000000000000000e+02,1.360000000000000000e+02,1.330000000000000000e+02,1.280000000000000000e+02,1.360000000000000000e+02,1.300000000000000000e+02,1.371167385843172610e+02,1.330000000000000000e+02,1.330000000000000000e+02,1.300000000000000000e+02,1.300000000000000000e+02,1.300000000000000000e+02,1.330000000000000000e+02,1.293870163501732407e+02,1.280000000000000000e+02,1.280000000000000000e+02,1.280000000000000000e+02,1.330000000000000000e+02,1.300000000000000000e+02,1.330000000000000000e+02,1.330000000000000000e+02,1.280000000000000000e+02,1.310000000000000000e+02,1.260000000000000000e+02,1.310000000000000000e+02:347.0,354.0,354.0,338.0,354.0,338.0,340.8005281686048,345.0,345.0,344.0,341.0,335.0,348.0,328.11278548694196,329.0,329.0,335.0,345.0,341.0,354.0,351.0,348.0,350.0,355.0,355.0:29010.0,31735.5,30828.5,28474.0,32293.0,28726.5,30233.0,30102.0,30027.5,29699.0,29802.5,29609.5,30805.0,28370.0,28236.5,28242.0,28704.0,30406.5,29685.0,30767.0,30939.0,29797.0,30511.5,29689.5,30659.0:9.889621201581411,16.787920161663244,15.281455652578872,9.887262725494029,0.17732280674715928,0.18075789951706203,0.2257505241142203,13.262909324019542,11.362054808967192,0.17893260849234385,14.830800273640907,0.18171412241082252,16.89499428626132,0.19290979547908335,15.77317676222584,14.856139585074196,14.143118842420169,16.563385848754905,14.920444619290883,14.013923866966776,0.17714277392717928,10.327815310795998,14.374179683893482,13.652188005467275,15.275512512109866:55.0,91.0,83.0,53.0,136.0,130.0,137.11673858431726,74.0,62.0,130.0,81.0,130.0,88.0,129.38701635017324,81.0,77.0,76.0,90.0,81.0,78.0,133.0,58.0,81.0,76.0,84.0:1245.0,1866.0,1535.0,1152.0,1555.0,1295.0,1327.5,1048.0,1291.0,1180.5,1279.5,1406.5,1388.0,1089.5,1180.5,1162.0,1272.5,1199.0,1133.5,1458.0,1336.0,1108.0,1159.0,1111.5,1175.5:43.5,55.5,52.0,45.5,52.0,44.0,47.0,41.0,46.5,47.0,45.0,44.0,45.0,40.5,39.5,38.5,44.5,41.5,43.5,46.0,50.0,41.0,41.5,39.0,40.5:1
1.300000000000000000e+02,1.371167385843172610e+02,1.330000000000000000e+02,1.330000000000000000e+02,1.300000000000000000e+02,1.300000000000000000e+02,1.300000000000000000e+02,1.330000000000000000e+02,1.293870163501732407e+02,1.280000000000000000e+02,1.280000000000000000e+02,1.280000000000000000e+02,1.330000000000000000e+02,1.300000000000000000e+02,1.330000000000000000e+02,1.330000000000000000e+02,1.280000000000000000e+02,1.310000000000000000e+02,1.260000000000000000e+02,1.310000000000000000e+02,1.310000000000000000e+02,1.290000000000000000e+02,1.330000000000000000e+02,1.230000000000000000e+02,1.260000000000000000e+02:338.0,340.8005281686048,345.0,345.0,344.0,341.0,335.0,348.0,328.11278548694196,329.0,329.0,335.0,345.0,341.0,354.0,351.0,348.0,350.0,355.0,355.0,370.0,358.0,370.0,358.0,364.0:28726.5,30233.0,30102.0,30027.5,29699.0,29802.5,29609.5,30805.0,28370.0,28236.5,28242.0,28704.0,30406.5,29685.0,30767.0,30939.0,29797.0,30511.5,29689.5,30659.0,32736.5,30767.5,32790.5,29633.0,31173.0:0.18075789951706203,0.2257505241142203,13.262909324019542,11.362054808967192,0.17893260849234385,14.830800273640907,0.18171412241082252,16.89499428626132,0.19290979547908335,15.77317676222584,14.856139585074196,14.143118842420169,16.563385848754905,14.920444619290883,14.013923866966776,0.17714277392717928,10.327815310795998,14.374179683893482,13.652188005467275,15.275512512109866,17.336392666939137,14.366849754452684,17.352339567304043,10.55478584977152,14.19438122656762:130.0,137.11673858431726,74.0,62.0,130.0,81.0,130.0,88.0,129.38701635017324,81.0,77.0,76.0,90.0,81.0,78.0,133.0,58.0,81.0,76.0,84.0,97.0,81.0,98.0,60.0,82.0:1295.0,1327.5,1048.0,1291.0,1180.5,1279.5,1406.5,1388.0,1089.5,1180.5,1162.0,1272.5,1199.0,1133.5,1458.0,1336.0,1108.0,1159.0,1111.5,1175.5,1378.5,1188.0,1384.0,1146.0,1350.0:44.0,47.0,41.0,46.5,47.0,45.0,44.0,45.0,40.5,39.5,38.5,44.5,41.5,43.5,46.0,50.0,41.0,41.5,39.0,40.5,51.5,44.5,49.5,42.5,46.0:1
1.300000000000000000e+02,1.300000000000000000e+02,1.330000000000000000e+02,1.293870163501732407e+02,1.280000000000000000e+02,1.280000000000000000e+02,1.280000000000000000e+02,1.330000000000000000e+02,1.300000000000000000e+02,1.330000000000000000e+02,1.330000000000000000e+02,1.280000000000000000e+02,1.310000000000000000e+02,1.260000000000000000e+02,1.310000000000000000e+02,1.310000000000000000e+02,1.290000000000000000e+02,1.330000000000000000e+02,1.230000000000000000e+02,1.260000000000000000e+02,1.350000000000000000e+02,1.260000000000000000e+02,1.352368293032633915e+02,1.311868895888609643e+02,1.310000000000000000e+02:341.0,335.0,348.0,328.11278548694196,329.0,329.0,335.0,345.0,341.0,354.0,351.0,348.0,350.0,355.0,355.0,370.0,358.0,370.0,358.0,364.0,370.0,354.0,366.7219655270188,349.6312343026578,360.0:29802.5,29609.5,30805.0,28370.0,28236.5,28242.0,28704.0,30406.5,29685.0,30767.0,30939.0,29797.0,30511.5,29689.5,30659.0,32736.5,30767.5,32790.5,29633.0,31173.0,33860.5,30007.5,33325.5,30804.0,32778.5:14.830800273640907,0.18171412241082252,16.89499428626132,0.19290979547908335,15.77317676222584,14.856139585074196,14.143118842420169,16.563385848754905,14.920444619290883,14.013923866966776,0.17714277392717928,10.327815310795998,14.374179683893482,13.652188005467275,15.275512512109866,17.336392666939137,14.366849754452684,17.352339567304043,10.55478584977152,14.19438122656762,19.564814063614545,13.843816044616405,18.272003892223424,0.18113031183982484,16.578113473599608:81.0,130.0,88.0,129.38701635017324,81.0,77.0,76.0,90.0,81.0,78.0,133.0,58.0,81.0,76.0,84.0,97.0,81.0,98.0,60.0,82.0,110.0,78.0,100.17983829094555,131.18688958886096,93.0:1279.5,1406.5,1388.0,1089.5,1180.5,1162.0,1272.5,1199.0,1133.5,1458.0,1336.0,1108.0,1159.0,1111.5,1175.5,1378.5,1188.0,1384.0,1146.0,1350.0,1112.0,1341.0,1580.5,1231.0,1615.5:45.0,44.0,45.0,40.5,39.5,38.5,44.5,41.5,43.5,46.0,50.0,41.0,41.5,39.0,40.5,51.5,44.5,49.5,42.5,46.0,43.5,44.5,52.0,42.5,50.0:1
1.280000000000000000e+02,1.280000000000000000e+02,1.330000000000000000e+02,1.300000000000000000e+02,1.330000000000000000e+02,1.330000000000000000e+02,1.280000000000000000e+02,1.310000000000000000e+02,1.260000000000000000e+02,1.310000000000000000e+02,1.310000000000000000e+02,1.290000000000000000e+02,1.330000000000000000e+02,1.230000000000000000e+02,1.260000000000000000e+02,1.350000000000000000e+02,1.260000000000000000e+02,1.352368293032633915e+02,1.311868895888609643e+02,1.310000000000000000e+02,1.290000000000000000e+02,1.290000000000000000e+02,1.310000000000000000e+02,1.330000000000000000e+02,1.290000000000000000e+02:329.0,335.0,345.0,341.0,354.0,351.0,348.0,350.0,355.0,355.0,370.0,358.0,370.0,358.0,364.0,370.0,354.0,366.7219655270188,349.6312343026578,360.0,354.0,351.0,351.0,351.0,345.0:28242.0,28704.0,30406.5,29685.0,30767.0,30939.0,29797.0,30511.5,29689.5,30659.0,32736.5,30767.5,32790.5,29633.0,31173.0,33860.5,30007.5,33325.5,30804.0,32778.5,30596.5,31092.0,31427.5,31927.5,30283.0:14.856139585074196,14.143118842420169,16.563385848754905,14.920444619290883,14.013923866966776,0.17714277392717928,10.327815310795998,14.374179683893482,13.652188005467275,15.275512512109866,17.336392666939137,14.366849754452684,17.352339567304043,10.55478584977152,14.19438122656762,19.564814063614545,13.843816044616405,18.272003892223424,0.18113031183982484,16.578113473599608,13.962190362308451,15.405366031102783,16.558029656998244,15.442363155891684,0.17730931260665056:77.0,76.0,90.0,81.0,78.0,133.0,58.0,81.0,76.0,84.0,97.0,81.0,98.0,60.0,82.0,110.0,78.0,100.17983829094555,131.18688958886096,93.0,77.0,85.0,90.0,86.0,129.0:1162.0,1272.5,1199.0,1133.5,1458.0,1336.0,1108.0,1159.0,1111.5,1175.5,1378.5,1188.0,1384.0,1146.0,1350.0,1112.0,1341.0,1580.5,1231.0,1615.5,1181.5,1225.5,1341.5,1542.5,1192.0:38.5,44.5,41.5,43.5,46.0,50.0,41.0,41.5,39.0,40.5,51.5,44.5,49.5,42.5,46.0,43.5,44.5,52.0,42.5,50.0,43.5,45.0,46.5,50.5,43.0:1
1.330000000000000000e+02,1.280000000000000000e+02,1.310000000000000000e+02,1.260000000000000000e+02,1.310000000000000000e+02,1.310000000000000000e+02,1.290000000000000000e+02,1.330000000000000000e+02,1.230000000000000000e+02,1.260000000000000000e+02,1.350000000000000000e+02,1.260000000000000000e+02,1.352368293032633915e+02,1.311868895888609643e+02,1.310000000000000000e+02,1.290000000000000000e+02,1.290000000000000000e+02,1.310000000000000000e+02,1.330000000000000000e+02,1.290000000000000000e+02,1.330000000000000000e+02,1.350000000000000000e+02,1.330000000000000000e+02,1.290000000000000000e+02,1.284717867860488525e+02:351.0,348.0,350.0,355.0,355.0,370.0,358.0,370.0,358.0,364.0,370.0,354.0,366.7219655270188,349.6312343026578,360.0,354.0,351.0,351.0,351.0,345.0,348.0,351.0,345.0,342.0,334.17510380038783:30939.0,29797.0,30511.5,29689.5,30659.0,32736.5,30767.5,32790.5,29633.0,31173.0,33860.5,30007.5,33325.5,30804.0,32778.5,30596.5,31092.0,31427.5,31927.5,30283.0,31723.0,32459.5,31349.0,29799.0,28992.5:0.17714277392717928,10.327815310795998,14.374179683893482,13.652188005467275,15.275512512109866,17.336392666939137,14.366849754452684,17.352339567304043,10.55478584977152,14.19438122656762,19.564814063614545,13.843816044616405,18.272003892223424,0.18113031183982484,16.578113473599608,13.962190362308451,15.405366031102783,16.558029656998244,15.442363155891684,0.17730931260665056,15.490593556720592,17.84653814918985,15.640809670020674,0.17871790296016404,15.894237771001889:133.0,58.0,81.0,76.0,84.0,97.0,81.0,98.0,60.0,82.0,110.0,78.0,100.17983829094555,131.18688958886096,93.0,77.0,85.0,90.0,86.0,129.0,86.0,98.0,86.0,129.0,79.30952023559341:1336.0,1108.0,1159.0,1111.5,1175.5,1378.5,1188.0,1384.0,1146.0,1350.0,1112.0,1341.0,1580.5,1231.0,1615.5,1181.5,1225.5,1341.5,1542.5,1192.0,1580.0,1933.0,1464.0,1273.5,1236.0:50.0,41.0,41.5,39.0,40.5,51.5,44.5,49.5,42.5,46.0,43.5,44.5,52.0,42.5,50.0,43.5,45.0,46.5,50.5,43.0,52.5,55.5,47.0,45.5,44.0:1
1.310000000000000000e+02,1.290000000000000000e+02,1.330000000000000000e+02,1.230000000000000000e+02,1.260000000000000000e+02,1.350000000000000000e+02,1.260000000000000000e+02,1.352368293032633915e+02,1.311868895888609643e+02,1.310000000000000000e+02,1.290000000000000000e+02,1.290000000000000000e+02,1.310000000000000000e+02,1.330000000000000000e+02,1.290000000000000000e+02,1.330000000000000000e+02,1.350000000000000000e+02,1.330000000000000000e+02,1.290000000000000000e+02,1.284717867860488525e+02,1.310000000000000000e+02,1.310000000000000000e+02,1.330000000000000000e+02,1.260000000000000000e+02,1.350000000000000000e+02:370.0,358.0,370.0,358.0,364.0,370.0,354.0,366.7219655270188,349.6312343026578,360.0,354.0,351.0,351.0,351.0,345.0,348.0,351.0,345.0,342.0,334.17510380038783,336.0,332.0,335.0,318.0,337.0:32736.5,30767.5,32790.5,29633.0,31173.0,33860.5,30007.5,33325.5,30804.0,32778.5,30596.5,31092.0,31427.5,31927.5,30283.0,31723.0,32459.5,31349.0,29799.0,28992.5,30102.5,29935.0,30056.5,27751.0,31970.0:17.336392666939137,14.366849754452684,17.352339567304043,10.55478584977152,14.19438122656762,19.564814063614545,13.843816044616405,18.272003892223424,0.18113031183982484,16.578113473599608,13.962190362308451,15.405366031102783,16.558029656998244,15.442363155891684,0.17730931260665056,15.490593556720592,17.84653814918985,15.640809670020674,0.17871790296016404,15.894237771001889,17.111111497450324,15.3116141660371,0.18360484631924393,12.930922426469383,19.039305154218077:97.0,81.0,98.0,60.0,82.0,110.0,78.0,100.17983829094555,131.18688958886096,93.0,77.0,85.0,90.0,86.0,129.0,86.0,98.0,86.0,129.0,79.30952023559341,90.0,81.0,133.0,67.0,100.0:1378.5,1188.0,1384.0,1146.0,1350.0,1112.0,1341.0,1580.5,1231.0,1615.5,1181.5,1225.5,1341.5,1542.5,1192.0,1580.0,1933.0,1464.0,1273.5,1236.0,1205.0,1554.0,1554.0,1135.0,2431.5:51.5,44.5,49.5,42.5,46.0,43.5,44.5,52.0,42.5,50.0,43.5,45.0,46.5,50.5,43.0,52.5,55.5,47.0,45.5,44.0,43.5,49.5,51.0,42.5,63.5:1
1.350000000000000000e+02,1.260000000000000000e+02,1.352368293032633915e+02,1.311868895888609643e+02,1.310000000000000000e+02,1.290000000000000000e+02,1.290000000000000000e+02,1.310000000000000000e+02,1.330000000000000000e+02,1.290000000000000000e+02,1.330000000000000000e+02,1.350000000000000000e+02,1.330000000000000000e+02,1.290000000000000000e+02,1.284717867860488525e+02,1.310000000000000000e+02,1.310000000000000000e+02,1.330000000000000000e+02,1.260000000000000000e+02,1.350000000000000000e+02,1.210000000000000000e+02,1.260000000000000000e+02,1.220000000000000000e+02,1.240000000000000000e+02,1.280000000000000000e+02:370.0,354.0,366.7219655270188,349.6312343026578,360.0,354.0,351.0,351.0,351.0,345.0,348.0,351.0,345.0,342.0,334.17510380038783,336.0,332.0,335.0,318.0,337.0,310.0,325.0,310.0,317.0,323.0:33860.5,30007.5,33325.5,30804.0,32778.5,30596.5,31092.0,31427.5,31927.5,30283.0,31723.0,32459.5,31349.0,29799.0,28992.5,30102.5,29935.0,30056.5,27751.0,31970.0,25468.0,28091.5,25610.0,26314.5,27723.5:19.564814063614545,13.843816044616405,18.272003892223424,0.18113031183982484,16.578113473599608,13.962190362308451,15.405366031102783,16.558029656998244,15.442363155891684,0.17730931260665056,15.490593556720592,17.84653814918985,15.640809670020674,0.17871790296016404,15.894237771001889,17.111111497450324,15.3116141660371,0.18360484631924393,12.930922426469383,19.039305154218077,9.053258351747738,14.183579662672654,11.139684145965576,15.11507631007108,15.892732835818864:110.0,78.0,100.17983829094555,131.18688958886096,93.0,77.0,85.0,90.0,86.0,129.0,86.0,98.0,86.0,129.0,79.30952023559341,90.0,81.0,133.0,67.0,100.0,46.0,74.0,56.0,76.0,81.0:1112.0,1341.0,1580.5,1231.0,1615.5,1181.5,1225.5,1341.5,1542.5,1192.0,1580.0,1933.0,1464.0,1273.5,1236.0,1205.0,1554.0,1554.0,1135.0,2431.5,1068.0,1456.0,1096.0,1142.5,1329.0:43.5,44.5,52.0,42.5,50.0,43.5,45.0,46.5,50.5,43.0,52.5,55.5,47.0,45.5,44.0,43.5,49.5,51.0,42.5,63.5,42.5,49.5,42.5,43.0,49.0:1
1.290000000000000000e+02,1.290000000000000000e+02,1.310000000000000000e+02,1.330000000000000000e+02,1.290000000000000000e+02,1.330000000000000000e+02,1.350000000000000000e+02,1.330000000000000000e+02,1.290000000000000000e+02,1.284717867860488525e+02,1.310000000000000000e+02,1.310000000000000000e+02,1.330000000000000000e+02,1.260000000000000000e+02,1.350000000000000000e+02,1.210000000000000000e+02,1.260000000000000000e+02,1.220000000000000000e+02,1.240000000000000000e+02,1.280000000000000000e+02,1.282497563350511882e+02,1.310000000000000000e+02,1.350000000000000000e+02,1.230000000000000000e+02,1.260000000000000000e+02:354.0,351.0,351.0,351.0,345.0,348.0,351.0,345.0,342.0,334.17510380038783,336.0,332.0,335.0,318.0,337.0,310.0,325.0,310.0,317.0,323.0,322.56007192459515,337.0,341.0,316.0,316.0:30596.5,31092.0,31427.5,31927.5,30283.0,31723.0,32459.5,31349.0,29799.0,28992.5,30102.5,29935.0,30056.5,27751.0,31970.0,25468.0,28091.5,25610.0,26314.5,27723.5,27312.5,29923.0,31113.0,26126.5,26331.0:13.962190362308451,15.405366031102783,16.558029656998244,15.442363155891684,0.17730931260665056,15.490593556720592,17.84653814918985,15.640809670020674,0.17871790296016404,15.894237771001889,17.111111497450324,15.3116141660371,0.18360484631924393,12.930922426469383,19.039305154218077,9.053258351747738,14.183579662672654,11.139684145965576,15.11507631007108,15.892732835818864,0.1960409801122128,17.425786734808707,16.613826212444803,10.574979501916156,10.763884236753032:77.0,85.0,90.0,86.0,129.0,86.0,98.0,86.0,129.0,79.30952023559341,90.0,81.0,133.0,67.0,100.0,46.0,74.0,56.0,76.0,81.0,128.2497563350512,92.0,90.0,55.0,56.0:1181.5,1225.5,1341.5,1542.5,1192.0,1580.0,1933.0,1464.0,1273.5,1236.0,1205.0,1554.0,1554.0,1135.0,2431.5,1068.0,1456.0,1096.0,1142.5,1329.0,1398.0,1376.0,2133.0,1089.0,1119.0:43.5,45.0,46.5,50.5,43.0,52.5,55.5,47.0,45.5,44.0,43.5,49.5,51.0,42.5,63.5,42.5,49.5,42.5,43.0,49.0,45.5,56.0,55.5,40.5,42.0:1
1.330000000000000000e+02,1.350000000000000000e+02,1.330000000000000000e+02,1.290000000000000000e+02,1.284717867860488525e+02,1.310000000000000000e+02,1.310000000000000000e+02,1.330000000000000000e+02,1.260000000000000000e+02,1.350000000000000000e+02,1.210000000000000000e+02,1.260000000000000000e+02,1.220000000000000000e+02,1.240000000000000000e+02,1.280000000000000000e+02,1.282497563350511882e+02,1.310000000000000000e+02,1.350000000000000000e+02,1.230000000000000000e+02,1.260000000000000000e+02,1.260000000000000000e+02,1.240000000000000000e+02,1.266688596301395648e+02,1.240000000000000000e+02,1.210000000000000000e+02:348.0,351.0,345.0,342.0,334.17510380038783,336.0,332.0,335.0,318.0,337.0,310.0,325.0,310.0,317.0,323.0,322.56007192459515,337.0,341.0,316.0,316.0,313.0,312.0,309.6578757273905,316.0,316.0:31723.0,32459.5,31349.0,29799.0,28992.5,30102.5,29935.0,30056.5,27751.0,31970.0,25468.0,28091.5,25610.0,26314.5,27723.5,27312.5,29923.0,31113.0,26126.5,26331.0,25786.0,26082.5,25827.5,25550.5,25489.0:15.490593556720592,17.84653814918985,15.640809670020674,0.17871790296016404,15.894237771001889,17.111111497450324,15.3116141660371,0.18360484631924393,12.930922426469383,19.039305154218077,9.053258351747738,14.183579662672654,11.139684145965576,15.11507631007108,15.892732835818864,0.1960409801122128,17.425786734808707,16.613826212444803,10.574979501916156,10.763884236753032,0.19388905026928863,0.19701417767267973,0.2220543887417563,0.19070846129645083,13.332512095143212:86.0,98.0,86.0,129.0,79.30952023559341,90.0,81.0,133.0,67.0,100.0,46.0,74.0,56.0,76.0,81.0,128.2497563350512,92.0,90.0,55.0,56.0,126.0,124.0,126.66885963013956,124.0,67.0:1580.0,1933.0,1464.0,1273.5,1236.0,1205.0,1554.0,1554.0,1135.0,2431.5,1068.0,1456.0,1096.0,1142.5,1329.0,1398.0,1376.0,2133.0,1089.0,1119.0,1130.0,1117.0,1068.0,1004.5,1142.5:52.5,55.5,47.0,45.5,44.0,43.5,49.5,51.0,42.5,63.5,42.5,49.5,42.5,43.0,49.0,45.5,56.0,55.5,40.5,42.0,41.5,42.0,42.0,43.0,42.0:1
1.310000000000000000e+02,1.310000000000000000e+02,1.330000000000000000e+02,1.260000000000000000e+02,1.350000000000000000e+02,1.210000000000000000e+02,1.260000000000000000e+02,1.220000000000000000e+02,1.240000000000000000e+02,1.280000000000000000e+02,1.282497563350511882e+02,1.310000000000000000e+02,1.350000000000000000e+02,1.230000000000000000e+02,1.260000000000000000e+02,1.260000000000000000e+02,1.240000000000000000e+02,1.266688596301395648e+02,1.240000000000000000e+02,1.210000000000000000e+02,1.210000000000000000e+02,1.190000000000000000e+02,1.210000000000000000e+02,1.190000000000000000e+02,1.240000000000000000e+02:336.0,332.0,335.0,318.0,337.0,310.0,325.0,310.0,317.0,323.0,322.56007192459515,337.0,341.0,316.0,316.0,313.0,312.0,309.6578757273905,316.0,316.0,322.0,316.0,319.0,310.0,323.0:30102.5,29935.0,30056.5,27751.0,31970.0,25468.0,28091.5,25610.0,26314.5,27723.5,27312.5,29923.0,31113.0,26126.5,26331.0,25786.0,26082.5,25827.5,25550.5,25489.0,26488.5,25618.5,25881.5,24693.0,27068.0:17.111111497450324,15.3116141660371,0.18360484631924393,12.930922426469383,19.039305154218077,9.053258351747738,14.183579662672654,11.139684145965576,15.11507631007108,15.892732835818864,0.1960409801122128,17.425786734808707,16.613826212444803,10.574979501916156,10.763884236753032,0.19388905026928863,0.19701417767267973,0.2220543887417563,0.19070846129645083,13.332512095143212,15.941425293039215,11.118298058177404,0.19032491830096424,7.957904942799409,16.277338150274947:90.0,81.0,133.0,67.0,100.0,46.0,74.0,56.0,76.0,81.0,128.2497563350512,92.0,90.0,55.0,56.0,126.0,124.0,126.66885963013956,124.0,67.0,81.0,57.0,121.0,41.0,83.0:1205.0,1554.0,1554.0,1135.0,2431.5,1068.0,1456.0,1096.0,1142.5,1329.0,1398.0,1376.0,2133.0,1089.0,1119.0,1130.0,1117.0,1068.0,1004.5,1142.5,1321.0,1031.0,1177.0,1171.5,1726.0:43.5,49.5,51.0,42.5,63.5,42.5,49.5,42.5,43.0,49.0,45.5,56.0,55.5,40.5,42.0,41.5,42.0,42.0,43.0,42.0,43.5,40.0,44.5,44.0,52.0:1
1.210000000000000000e+02,1.260000000000000000e+02,1.220000000000000000e+02,1.240000000000000000e+02,1.280000000000000000e+02,1.282497563350511882e+02,1.310000000000000000e+02,1.350000000000000000e+02,1.230000000000000000e+02,1.260000000000000000e+02,1.260000000000000000e+02,1.240000000000000000e+02,1.266688596301395648e+02,1.240000000000000000e+02,1.210000000000000000e+02,1.210000000000000000e+02,1.190000000000000000e+02,1.210000000000000000e+02,1.190000000000000000e+02,1.240000000000000000e+02,1.210000000000000000e+02,1.210000000000000000e+02,1.210000000000000000e+02,1.230000000000000000e+02,1.290000000000000000e+02:310.0,325.0,310.0,317.0,323.0,322.56007192459515,337.0,341.0,316.0,316.0,313.0,312.0,309.6578757273905,316.0,316.0,322.0,316.0,319.0,310.0,323.0,319.0,319.0,319.0,313.0,325.0:25468.0,28091.5,25610.0,26314.5,27723.5,27312.5,29923.0,31113.0,26126.5,26331.0,25786.0,26082.5,25827.5,25550.5,25489.0,26488.5,25618.5,25881.5,24693.0,27068.0,26440.5,26287.5,26649.5,26164.0,28639.0:9.053258351747738,14.183579662672654,11.139684145965576,15.11507631007108,15.892732835818864,0.1960409801122128,17.425786734808707,16.613826212444803,10.574979501916156,10.763884236753032,0.19388905026928863,0.19701417767267973,0.2220543887417563,0.19070846129645083,13.332512095143212,15.941425293039215,11.118298058177404,0.19032491830096424,7.957904942799409,16.277338150274947,13.151009738674057,11.65801291975616,13.993396042192636,14.33157992187349,15.621752501726304:46.0,74.0,56.0,76.0,81.0,128.2497563350512,92.0,90.0,55.0,56.0,126.0,124.0,126.66885963013956,124.0,67.0,81.0,57.0,121.0,41.0,83.0,67.0,60.0,72.0,72.0,81.0:1068.0,1456.0,1096.0,1142.5,1329.0,1398.0,1376.0,2133.0,1089.0,1119.0,1130.0,1117.0,1068.0,1004.5,1142.5,1321.0,1031.0,1177.0,1171.5,1726.0,1334.0,1223.0,1267.0,1154.5,1532.0:42.5,49.5,42.5,43.0,49.0,45.5,56.0,55.5,40.5,42.0,41.5,42.0,42.0,43.0,42.0,43.5,40.0,44.5,44.0,52.0,46.0,43.0,43.5,42.0,50.0:1
1.282497563350511882e+02,1.310000000000000000e+02,1.350000000000000000e+02,1.230000000000000000e+02,1.260000000000000000e+02,1.260000000000000000e+02,1.240000000000000000e+02,1.266688596301395648e+02,1.240000000000000000e+02,1.210000000000000000e+02,1.210000000000000000e+02,1.190000000000000000e+02,1.210000000000000000e+02,1.190000000000000000e+02,1.240000000000000000e+02,1.210000000000000000e+02,1.210000000000000000e+02,1.210000000000000000e+02,1.230000000000000000e+02,1.290000000000000000e+02,1.210000000000000000e+02,1.210000000000000000e+02,1.290000000000000000e+02,1.190000000000000000e+02,1.230000000000000000e+02:322.56007192459515,337.0,341.0,316.0,316.0,313.0,312.0,309.6578757273905,316.0,316.0,322.0,316.0,319.0,310.0,323.0,319.0,319.0,319.0,313.0,325.0,316.0,313.0,335.0,316.0,323.0:27312.5,29923.0,31113.0,26126.5,26331.0,25786.0,26082.5,25827.5,25550.5,25489.0,26488.5,25618.5,25881.5,24693.0,27068.0,26440.5,26287.5,26649.5,26164.0,28639.0,26546.0,25686.0,29479.0,25270.0,27190.5:0.1960409801122128,17.425786734808707,16.613826212444803,10.574979501916156,10.763884236753032,0.19388905026928863,0.19701417767267973,0.2220543887417563,0.19070846129645083,13.332512095143212,15.941425293039215,11.118298058177404,0.19032491830096424,7.957904942799409,16.277338150274947,13.151009738674057,11.65801291975616,13.993396042192636,14.33157992187349,15.621752501726304,13.91671188142034,11.659271466974268,16.806514840085583,7.524015604120493,15.003317539809272:128.2497563350512,92.0,90.0,55.0,56.0,126.0,124.0,126.66885963013956,124.0,67.0,81.0,57.0,121.0,41.0,83.0,67.0,60.0,72.0,72.0,81.0,70.0,59.0,89.0,39.0,77.0:1398.0,1376.0,2133.0,1089.0,1119.0,1130.0,1117.0,1068.0,1004.5,1142.5,1321.0,1031.0,1177.0,1171.5,1726.0,1334.0,1223.0,1267.0,1154.5,1532.0,1300.5,1104.0,1898.5,1092.0,1606.0:45.5,56.0,55.5,40.5,42.0,41.5,42.0,42.0,43.0,42.0,43.5,40.0,44.5,44.0,52.0,46.0,43.0,43.5,42.0,50.0,43.5,40.0,54.0,42.0,50.0:1
1.260000000000000000e+02,1.240000000000000000e+02,1.266688596301395648e+02,1.240000000000000000e+02,1.210000000000000000e+02,1.210000000000000000e+02,1.190000000000000000e+02,1.210000000000000000e+02,1.190000000000000000e+02,1.240000000000000000e+02,1.210000000000000000e+02,1.210000000000000000e+02,1.210000000000000000e+02,1.230000000000000000e+02,1.290000000000000000e+02,1.210000000000000000e+02,1.210000000000000000e+02,1.290000000000000000e+02,1.190000000000000000e+02,1.230000000000000000e+02,1.210000000000000000e+02,1.260000000000000000e+02,1.260000000000000000e+02,1.210000000000000000e+02,1.260000000000000000e+02:313.0,312.0,309.6578757273905,316.0,316.0,322.0,316.0,319.0,310.0,323.0,319.0,319.0,319.0,313.0,325.0,316.0,313.0,335.0,316.0,323.0,313.0,323.0,320.0,326.0,339.0:25786.0,26082.5,25827.5,25550.5,25489.0,26488.5,25618.5,25881.5,24693.0,27068.0,26440.5,26287.5,26649.5,26164.0,28639.0,26546.0,25686.0,29479.0,25270.0,27190.5,26038.0,27136.5,26644.5,26733.0,28299.0:0.19388905026928863,0.19701417767267973,0.2220543887417563,0.19070846129645083,13.332512095143212,15.941425293039215,11.118298058177404,0.19032491830096424,7.957904942799409,16.277338150274947,13.151009738674057,11.65801291975616,13.993396042192636,14.33157992187349,15.621752501726304,13.91671188142034,11.659271466974268,16.806514840085583,7.524015604120493,15.003317539809272,0.19388905026928863,13.597651495106616,0.19537951670393217,12.934697726004186,16.148172425762823:126.0,124.0,126.66885963013956,124.0,67.0,81.0,57.0,121.0,41.0,83.0,67.0,60.0,72.0,72.0,81.0,70.0,59.0,89.0,39.0,77.0,121.0,69.0,126.0,67.0,86.0:1130.0,1117.0,1068.0,1004.5,1142.5,1321.0,1031.0,1177.0,1171.5,1726.0,1334.0,1223.0,1267.0,1154.5,1532.0,1300.5,1104.0,1898.5,1092.0,1606.0,1214.0,1453.5,1390.5,1219.0,1106.0:41.5,42.0,42.0,43.0,42.0,43.5,40.0,44.5,44.0,52.0,46.0,43.0,43.5,42.0,50.0,43.5,40.0,54.0,42.0,50.0,42.5,47.5,47.5,46.5,45.5:1
1.210000000000000000e+02,1.190000000000000000e+02,1.210000000000000000e+02,1.190000000000000000e+02,1.240000000000000000e+02,1.210000000000000000e+02,1.210000000000000000e+02,1.210000000000000000e+02,1.230000000000000000e+02,1.290000000000000000e+02,1.210000000000000000e+02,1.210000000000000000e+02,1.290000000000000000e+02,1.190000000000000000e+02,1.230000000000000000e+02,1.210000000000000000e+02,1.260000000000000000e+02,1.260000000000000000e+02,1.210000000000000000e+02,1.260000000000000000e+02,1.230000000000000000e+02,1.290000000000000000e+02,1.210000000000000000e+02,1.260000000000000000e+02,1.190000000000000000e+02:322.0,316.0,319.0,310.0,323.0,319.0,319.0,319.0,313.0,325.0,316.0,313.0,335.0,316.0,323.0,313.0,323.0,320.0,326.0,339.0,342.0,370.0,364.0,370.0,363.0:26488.5,25618.5,25881.5,24693.0,27068.0,26440.5,26287.5,26649.5,26164.0,28639.0,26546.0,25686.0,29479.0,25270.0,27190.5,26038.0,27136.5,26644.5,26733.0,28299.0,28289.5,31680.5,29416.0,30770.5,28370.5:15.941425293039215,11.118298058177404,0.19032491830096424,7.957904942799409,16.277338150274947,13.151009738674057,11.65801291975616,13.993396042192636,14.33157992187349,15.621752501726304,13.91671188142034,11.659271466974268,16.806514840085583,7.524015604120493,15.003317539809272,0.19388905026928863,13.597651495106616,0.19537951670393217,12.934697726004186,16.148172425762823,0.17893260849234385,17.195920307048446,0.17029619346835295,0.16998598787050842,10.33076022401738:81.0,57.0,121.0,41.0,83.0,67.0,60.0,72.0,72.0,81.0,70.0,59.0,89.0,39.0,77.0,121.0,69.0,126.0,67.0,86.0,123.0,98.0,121.0,126.0,60.0:1321.0,1031.0,1177.0,1171.5,1726.0,1334.0,1223.0,1267.0,1154.5,1532.0,1300.5,1104.0,1898.5,1092.0,1606.0,1214.0,1453.5,1390.5,1219.0,1106.0,1428.0,1374.5,1013.5,1600.5,1167.5:43.5,40.0,44.5,44.0,52.0,46.0,43.0,43.5,42.0,50.0,43.5,40.0,54.0,42.0,50.0,42.5,47.5,47.5,46.5,45.5,46.5,55.0,40.5,52.5,44.5:1
1.210000000000000000e+02,1.210000000000000000e+02,1.210000000000000000e+02,1.230000000000000000e+02,1.290000000000000000e+02,1.210000000000000000e+02,1.210000000000000000e+02,1.290000000000000000e+02,1.190000000000000000e+02,1.230000000000000000e+02,1.210000000000000000e+02,1.260000000000000000e+02,1.260000000000000000e+02,1.210000000000000000e+02,1.260000000000000000e+02,1.230000000000000000e+02,1.290000000000000000e+02,1.210000000000000000e+02,1.260000000000000000e+02,1.190000000000000000e+02,1.140000000000000000e+02,1.190000000000000000e+02,1.190000000000000000e+02,1.190000000000000000e+02,1.190000000000000000e+02:319.0,319.0,319.0,313.0,325.0,316.0,313.0,335.0,316.0,323.0,313.0,323.0,320.0,326.0,339.0,342.0,370.0,364.0,370.0,363.0,354.0,354.0,351.0,344.0,344.0:26440.5,26287.5,26649.5,26164.0,28639.0,26546.0,25686.0,29479.0,25270.0,27190.5,26038.0,27136.5,26644.5,26733.0,28299.0,28289.5,31680.5,29416.0,30770.5,28370.5,26547.0,28261.5,27446.5,26964.5,26964.5:13.151009738674057,11.65801291975616,13.993396042192636,14.33157992187349,15.621752501726304,13.91671188142034,11.659271466974268,16.806514840085583,7.524015604120493,15.003317539809272,0.19388905026928863,13.597651495106616,0.19537951670393217,12.934697726004186,16.148172425762823,0.17893260849234385,17.195920307048446,0.17029619346835295,0.16998598787050842,10.33076022401738,0.16966483996825635,13.233482420410605,9.21502555614164,0.1764779887858225,0.1764779887858225:67.0,60.0,72.0,72.0,81.0,70.0,59.0,89.0,39.0,77.0,121.0,69.0,126.0,67.0,86.0,123.0,98.0,121.0,126.0,60.0,114.0,75.0,53.0,119.0,119.0:1334.0,1223.0,1267.0,1154.5,1532.0,1300.5,1104.0,1898.5,1092.0,1606.0,1214.0,1453.5,1390.5,1219.0,1106.0,1428.0,1374.5,1013.5,1600.5,1167.5,1085.0,1144.5,1119.5,1060.5,1060.5:46.0,43.0,43.5,42.0,50.0,43.5,40.0,54.0,42.0,50.0,42.5,47.5,47.5,46.5,45.5,46.5,55.0,40.5,52.5,44.5,41.0,45.0,43.0,42.5,42.5:1
1.210000000000000000e+02,1.210000000000000000e+02,1.290000000000000000e+02,1.190000000000000000e+02,1.230000000000000000e+02,1.210000000000000000e+02,1.260000000000000000e+02,1.260000000000000000e+02,1.210000000000000000e+02,1.260000000000000000e+02,1.230000000000000000e+02,1.290000000000000000e+02,1.210000000000000000e+02,1.260000000000000000e+02,1.190000000000000000e+02,1.140000000000000000e+02,1.190000000000000000e+02,1.190000000000000000e+02,1.190000000000000000e+02,1.190000000000000000e+02,1.230000000000000000e+02,1.310000000000000000e+02,1.330000000000000000e+02,1.220000000000000000e+02,1.190000000000000000e+02:316.0,313.0,335.0,316.0,323.0,313.0,323.0,320.0,326.0,339.0,342.0,370.0,364.0,370.0,363.0,354.0,354.0,351.0,344.0,344.0,339.0,354.0,351.0,332.0,341.0:26546.0,25686.0,29479.0,25270.0,27190.5,26038.0,27136.5,26644.5,26733.0,28299.0,28289.5,31680.5,29416.0,30770.5,28370.5,26547.0,28261.5,27446.5,26964.5,26964.5,28157.5,30720.5,30795.5,26334.5,26829.0:13.91671188142034,11.659271466974268,16.806514840085583,7.524015604120493,15.003317539809272,0.19388905026928863,13.597651495106616,0.19537951670393217,12.934697726004186,16.148172425762823,0.17893260849234385,17.195920307048446,0.17029619346835295,0.16998598787050842,10.33076022401738,0.16966483996825635,13.233482420410605,9.21502555614164,0.1764779887858225,0.1764779887858225,15.441928397826585,19.971682790197978,17.897513473720878,8.712276620821505,0.18092729562903684:70.0,59.0,89.0,39.0,77.0,121.0,69.0,126.0,67.0,86.0,123.0,98.0,121.0,126.0,60.0,114.0,75.0,53.0,119.0,119.0,83.0,106.0,93.0,47.0,119.0:1300.5,1104.0,1898.5,1092.0,1606.0,1214.0,1453.5,1390.5,1219.0,1106.0,1428.0,1374.5,1013.5,1600.5,1167.5,1085.0,1144.5,1119.5,1060.5,1060.5,1182.0,1253.5,2194.0,1328.0,1386.0:43.5,40.0,54.0,42.0,50.0,42.5,47.5,47.5,46.5,45.5,46.5,55.0,40.5,52.5,44.5,41.0,45.0,43.0,42.5,42.5,50.5,44.5,60.0,47.5,45.5:1
1.210000000000000000e+02,1.260000000000000000e+02,1.260000000000000000e+02,1.210000000000000000e+02,1.260000000000000000e+02,1.230000000000000000e+02,1.290000000000000000e+02,1.210000000000000000e+02,1.260000000000000000e+02,1.190000000000000000e+02,1.140000000000000000e+02,1.190000000000000000e+02,1.190000000000000000e+02,1.190000000000000000e+02,1.190000000000000000e+02,1.230000000000000000e+02,1.310000000000000000e+02,1.330000000000000000e+02,1.220000000000000000e+02,1.190000000000000000e+02,1.260000000000000000e+02,1.210000000000000000e+02,1.260000000000000000e+02,1.210000000000000000e+02,1.190000000000000000e+02:313.0,323.0,320.0,326.0,339.0,342.0,370.0,364.0,370.0,363.0,354.0,354.0,351.0,344.0,344.0,339.0,354.0,351.0,332.0,341.0,345.0,326.0,342.0,338.0,325.0:26038.0,27136.5,26644.5,26733.0,28299.0,28289.5,31680.5,29416.0,30770.5,28370.5,26547.0,28261.5,27446.5,26964.5,26964.5,28157.5,30720.5,30795.5,26334.5,26829.0,28878.0,26045.0,28251.0,26929.5,25187.5:0.19388905026928863,13.597651495106616,0.19537951670393217,12.934697726004186,16.148172425762823,0.17893260849234385,17.195920307048446,0.17029619346835295,0.16998598787050842,10.33076022401738,0.16966483996825635,13.233482420410605,9.21502555614164,0.1764779887858225,0.1764779887858225,15.441928397826585,19.971682790197978,17.897513473720878,8.712276620821505,0.18092729562903684,17.94357602025448,12.334598922522407,15.478175496360013,12.798405336646164,9.516908847773529:121.0,69.0,126.0,67.0,86.0,123.0,98.0,121.0,126.0,60.0,114.0,75.0,53.0,119.0,119.0,83.0,106.0,93.0,47.0,119.0,96.0,62.0,80.0,67.0,50.0:1214.0,1453.5,1390.5,1219.0,1106.0,1428.0,1374.5,1013.5,1600.5,1167.5,1085.0,1144.5,1119.5,1060.5,1060.5,1182.0,1253.5,2194.0,1328.0,1386.0,1014.5,1155.0,1409.0,1323.0,1247.0:42.5,47.5,47.5,46.5,45.5,46.5,55.0,40.5,52.5,44.5,41.0,45.0,43.0,42.5,42.5,50.5,44.5,60.0,47.5,45.5,44.0,42.0,49.0,45.5,43.5:1
1.230000000000000000e+02,1.290000000000000000e+02,1.210000000000000000e+02,1.260000000000000000e+02,1.190000000000000000e+02,1.140000000000000000e+02,1.190000000000000000e+02,1.190000000000000000e+02,1.190000000000000000e+02,1.190000000000000000e+02,1.230000000000000000e+02,1.310000000000000000e+02,1.330000000000000000e+02,1.220000000000000000e+02,1.190000000000000000e+02,1.260000000000000000e+02,1.210000000000000000e+02,1.260000000000000000e+02,1.210000000000000000e+02,1.190000000000000000e+02,1.210000000000000000e+02,1.190000000000000000e+02,1.170000000000000000e+02,1.280000000000000000e+02,1.240000000000000000e+02:342.0,370.0,364.0,370.0,363.0,354.0,354.0,351.0,344.0,344.0,339.0,354.0,351.0,332.0,341.0,345.0,326.0,342.0,338.0,325.0,329.0,320.0,314.0,336.0,326.0:28289.5,31680.5,29416.0,30770.5,28370.5,26547.0,28261.5,27446.5,26964.5,26964.5,28157.5,30720.5,30795.5,26334.5,26829.0,28878.0,26045.0,28251.0,26929.5,25187.5,26783.0,25072.0,24135.0,29124.5,26874.5:0.17893260849234385,17.195920307048446,0.17029619346835295,0.16998598787050842,10.33076022401738,0.16966483996825635,13.233482420410605,9.21502555614164,0.1764779887858225,0.1764779887858225,15.441928397826585,19.971682790197978,17.897513473720878,8.712276620821505,0.18092729562903684,17.94357602025448,12.334598922522407,15.478175496360013,12.798405336646164,9.516908847773529,13.44850318421235,6.403488152672217,6.545718073885199,17.291631904771492,10.33380671300292:123.0,98.0,121.0,126.0,60.0,114.0,75.0,53.0,119.0,119.0,83.0,106.0,93.0,47.0,119.0,96.0,62.0,80.0,67.0,50.0,69.0,34.0,34.0,91.0,55.0:1428.0,1374.5,1013.5,1600.5,1167.5,1085.0,1144.5,1119.5,1060.5,1060.5,1182.0,1253.5,2194.0,1328.0,1386.0,1014.5,1155.0,1409.0,1323.0,1247.0,1120.0,1010.5,1071.5,1494.0,1130.5:46.5,55.0,40.5,52.5,44.5,41.0,45.0,43.0,42.5,42.5,50.5,44.5,60.0,47.5,45.5,44.0,42.0,49.0,45.5,43.5,40.5,39.0,39.0,48.0,42.5:1
1.140000000000000000e+02,1.190000000000000000e+02,1.190000000000000000e+02,1.190000000000000000e+02,1.190000000000000000e+02,1.230000000000000000e+02,1.310000000000000000e+02,1.330000000000000000e+02,1.220000000000000000e+02,1.190000000000000000e+02,1.260000000000000000e+02,1.210000000000000000e+02,1.260000000000000000e+02,1.210000000000000000e+02,1.190000000000000000e+02,1.210000000000000000e+02,1.190000000000000000e+02,1.170000000000000000e+02,1.280000000000000000e+02,1.240000000000000000e+02,1.240000000000000000e+02,1.260000000000000000e+02,1.260000000000000000e+02,1.280000000000000000e+02,1.290000000000000000e+02:354.0,354.0,351.0,344.0,344.0,339.0,354.0,351.0,332.0,341.0,345.0,326.0,342.0,338.0,325.0,329.0,320.0,314.0,336.0,326.0,319.0,322.0,316.0,335.0,329.0:26547.0,28261.5,27446.5,26964.5,26964.5,28157.5,30720.5,30795.5,26334.5,26829.0,28878.0,26045.0,28251.0,26929.5,25187.5,26783.0,25072.0,24135.0,29124.5,26874.5,26911.0,27155.5,26687.0,29047.5,27939.5:0.16966483996825635,13.233482420410605,9.21502555614164,0.1764779887858225,0.1764779887858225,15.441928397826585,19.971682790197978,17.897513473720878,8.712276620821505,0.18092729562903684,17.94357602025448,12.334598922522407,15.478175496360013,12.798405336646164,9.516908847773529,13.44850318421235,6.403488152672217,6.545718073885199,17.291631904771492,10.33380671300292,14.952817635086644,12.49359039672232,15.716490274142588,17.854560014982628,15.887247543076983:114.0,75.0,53.0,119.0,119.0,83.0,106.0,93.0,47.0,119.0,96.0,62.0,80.0,67.0,50.0,69.0,34.0,34.0,91.0,55.0,77.0,65.0,79.0,93.0,81.0:1085.0,1144.5,1119.5,1060.5,1060.5,1182.0,1253.5,2194.0,1328.0,1386.0,1014.5,1155.0,1409.0,1323.0,1247.0,1120.0,1010.5,1071.5,1494.0,1130.5,1177.5,1381.5,1230.0,1487.5,1469.5:41.0,45.0,43.0,42.5,42.5,50.5,44.5,60.0,47.5,45.5,44.0,42.0,49.0,45.5,43.5,40.5,39.0,39.0,48.0,42.5,40.0,45.5,45.5,48.0,51.5:1
1.230000000000000000e+02,1.310000000000000000e+02,1.330000000000000000e+02,1.220000000000000000e+02,1.190000000000000000e+02,1.260000000000000000e+02,1.210000000000000000e+02,1.260000000000000000e+02,1.210000000000000000e+02,1.190000000000000000e+02,1.210000000000000000e+02,1.190000000000000000e+02,1.170000000000000000e+02,1.280000000000000000e+02,1.240000000000000000e+02,1.240000000000000000e+02,1.260000000000000000e+02,1.260000000000000000e+02,1.280000000000000000e+02,1.290000000000000000e+02,1.260000000000000000e+02,1.260000000000000000e+02,1.240000000000000000e+02,1.240000000000000000e+02,1.190000000000000000e+02:339.0,354.0,351.0,332.0,341.0,345.0,326.0,342.0,338.0,325.0,329.0,320.0,314.0,336.0,326.0,319.0,322.0,316.0,335.0,329.0,288.0,288.0,326.0,332.0,310.0:28157.5,30720.5,30795.5,26334.5,26829.0,28878.0,26045.0,28251.0,26929.5,25187.5,26783.0,25072.0,24135.0,29124.5,26874.5,26911.0,27155.5,26687.0,29047.5,27939.5,26762.5,26762.5,27094.5,27852.0,24364.5:15.441928397826585,19.971682790197978,17.897513473720878,8.712276620821505,0.18092729562903684,17.94357602025448,12.334598922522407,15.478175496360013,12.798405336646164,9.516908847773529,13.44850318421235,6.403488152672217,6.545718073885199,17.291631904771492,10.33380671300292,14.952817635086644,12.49359039672232,15.716490274142588,17.854560014982628,15.887247543076983,11.11511141244168,11.11511141244168,0.193235144579448,16.959781510751966,9.155638165486678:83.0,106.0,93.0,47.0,119.0,96.0,62.0,80.0,67.0,50.0,69.0,34.0,34.0,91.0,55.0,77.0,65.0,79.0,93.0,81.0,52.0,52.0,124.0,88.0,46.0:1182.0,1253.5,2194.0,1328.0,1386.0,1014.5,1155.0,1409.0,1323.0,1247.0,1120.0,1010.5,1071.5,1494.0,1130.5,1177.5,1381.5,1230.0,1487.5,1469.5,1218.0,1218.0,1175.5,1493.0,1127.5:50.5,44.5,60.0,47.5,45.5,44.0,42.0,49.0,45.5,43.5,40.5,39.0,39.0,48.0,42.5,40.0,45.5,45.5,48.0,51.5,45.0,45.0,41.5,47.0,42.0:1
1.260000000000000000e+02,1.210000000000000000e+02,1.260000000000000000e+02,1.210000000000000000e+02,1.190000000000000000e+02,1.210000000000000000e+02,1.190000000000000000e+02,1.170000000000000000e+02,1.280000000000000000e+02,1.240000000000000000e+02,1.240000000000000000e+02,1.260000000000000000e+02,1.260000000000000000e+02,1.280000000000000000e+02,1.290000000000000000e+02,1.260000000000000000e+02,1.260000000000000000e+02,1.240000000000000000e+02,1.240000000000000000e+02,1.190000000000000000e+02,1.230000000000000000e+02,1.210000000000000000e+02,1.230000000000000000e+02,1.230000000000000000e+02,1.230000000000000000e+02:345.0,326.0,342.0,338.0,325.0,329.0,320.0,314.0,336.0,326.0,319.0,322.0,316.0,335.0,329.0,288.0,288.0,326.0,332.0,310.0,322.0,304.0,322.0,322.0,321.0:28878.0,26045.0,28251.0,26929.5,25187.5,26783.0,25072.0,24135.0,29124.5,26874.5,26911.0,27155.5,26687.0,29047.5,27939.5,26762.5,26762.5,27094.5,27852.0,24364.5,26977.0,25416.5,26793.0,26264.0,26771.5:17.94357602025448,12.334598922522407,15.478175496360013,12.798405336646164,9.516908847773529,13.44850318421235,6.403488152672217,6.545718073885199,17.291631904771492,10.33380671300292,14.952817635086644,12.49359039672232,15.716490274142588,17.854560014982628,15.887247543076983,11.11511141244168,11.11511141244168,0.193235144579448,16.959781510751966,9.155638165486678,15.340119546542446,12.616382389923013,14.2920784125345,11.479022819369463,0.19431730723952476:96.0,62.0,80.0,67.0,50.0,69.0,34.0,34.0,91.0,55.0,77.0,65.0,79.0,93.0,81.0,52.0,52.0,124.0,88.0,46.0,79.0,62.0,74.0,60.0,123.0:1014.5,1155.0,1409.0,1323.0,1247.0,1120.0,1010.5,1071.5,1494.0,1130.5,1177.5,1381.5,1230.0,1487.5,1469.5,1218.0,1218.0,1175.5,1493.0,1127.5,1228.5,1199.0,1186.5,1125.5,1104.0:44.0,42.0,49.0,45.5,43.5,40.5,39.0,39.0,48.0,42.5,40.0,45.5,45.5,48.0,51.5,45.0,45.0,41.5,47.0,42.0,44.0,43.0,43.5,42.5,44.5:1
1.210000000000000000e+02,1.190000000000000000e+02,1.170000000000000000e+02,1.280000000000000000e+02,1.240000000000000000e+02,1.240000000000000000e+02,1.260000000000000000e+02,1.260000000000000000e+02,1.280000000000000000e+02,1.290000000000000000e+02,1.260000000000000000e+02,1.260000000000000000e+02,1.240000000000000000e+02,1.240000000000000000e+02,1.190000000000000000e+02,1.230000000000000000e+02,1.210000000000000000e+02,1.230000000000000000e+02,1.230000000000000000e+02,1.230000000000000000e+02,1.260000000000000000e+02,1.330000000000000000e+02,1.330000000000000000e+02,1.240000000000000000e+02,1.240000000000000000e+02:329.0,320.0,314.0,336.0,326.0,319.0,322.0,316.0,335.0,329.0,288.0,288.0,326.0,332.0,310.0,322.0,304.0,322.0,322.0,321.0,326.0,341.0,341.0,315.0,315.0:26783.0,25072.0,24135.0,29124.5,26874.5,26911.0,27155.5,26687.0,29047.5,27939.5,26762.5,26762.5,27094.5,27852.0,24364.5,26977.0,25416.5,26793.0,26264.0,26771.5,27435.5,30058.0,30952.0,26373.0,26373.0:13.44850318421235,6.403488152672217,6.545718073885199,17.291631904771492,10.33380671300292,14.952817635086644,12.49359039672232,15.716490274142588,17.854560014982628,15.887247543076983,11.11511141244168,11.11511141244168,0.193235144579448,16.959781510751966,9.155638165486678,15.340119546542446,12.616382389923013,14.2920784125345,11.479022819369463,0.19431730723952476,15.404177847611749,18.29557813755232,21.19131464563053,12.405979109809948,12.405979109809948:69.0,34.0,34.0,91.0,55.0,77.0,65.0,79.0,93.0,81.0,52.0,52.0,124.0,88.0,46.0,79.0,62.0,74.0,60.0,123.0,79.0,96.0,110.0,63.0,63.0:1120.0,1010.5,1071.5,1494.0,1130.5,1177.5,1381.5,1230.0,1487.5,1469.5,1218.0,1218.0,1175.5,1493.0,1127.5,1228.5,1199.0,1186.5,1125.5,1104.0,1273.0,2220.0,1250.5,1292.5,1292.5:40.5,39.0,39.0,48.0,42.5,40.0,45.5,45.5,48.0,51.5,45.0,45.0,41.5,47.0,42.0,44.0,43.0,43.5,42.5,44.5,44.0,58.0,42.5,43.0,43.0:1
1.240000000000000000e+02,1.260000000000000000e+02,1.260000000000000000e+02,1.280000000000000000e+02,1.290000000000000000e+02,1.260000000000000000e+02,1.260000000000000000e+02,1.240000000000000000e+02,1.240000000000000000e+02,1.190000000000000000e+02,1.230000000000000000e+02,1.210000000000000000e+02,1.230000000000000000e+02,1.230000000000000000e+02,1.230000000000000000e+02,1.260000000000000000e+02,1.330000000000000000e+02,1.330000000000000000e+02,1.240000000000000000e+02,1.240000000000000000e+02,1.240000000000000000e+02,1.240000000000000000e+02,1.240000000000000000e+02,1.240000000000000000e+02,1.210000000000000000e+02:319.0,322.0,316.0,335.0,329.0,288.0,288.0,326.0,332.0,310.0,322.0,304.0,322.0,322.0,321.0,326.0,341.0,341.0,315.0,315.0,315.0,316.0,313.0,316.0,310.0:26911.0,27155.5,26687.0,29047.5,27939.5,26762.5,26762.5,27094.5,27852.0,24364.5,26977.0,25416.5,26793.0,26264.0,26771.5,27435.5,30058.0,30952.0,26373.0,26373.0,26373.0,26684.0,25773.0,26077.0,25028.5:14.952817635086644,12.49359039672232,15.716490274142588,17.854560014982628,15.887247543076983,11.11511141244168,11.11511141244168,0.193235144579448,16.959781510751966,9.155638165486678,15.340119546542446,12.616382389923013,14.2920784125345,11.479022819369463,0.19431730723952476,15.404177847611749,18.29557813755232,21.19131464563053,12.405979109809948,12.405979109809948,12.405979109809948,16.75674355508703,12.68557951351129,11.907043432126164,0.1943045692843735:77.0,65.0,79.0,93.0,81.0,52.0,52.0,124.0,88.0,46.0,79.0,62.0,74.0,60.0,123.0,79.0,96.0,110.0,63.0,63.0,63.0,84.0,64.0,60.0,121.0:1177.5,1381.5,1230.0,1487.5,1469.5,1218.0,1218.0,1175.5,1493.0,1127.5,1228.5,1199.0,1186.5,1125.5,1104.0,1273.0,2220.0,1250.5,1292.5,1292.5,1292.5,1446.5,1257.0,1387.5,1115.0:40.0,45.5,45.5,48.0,51.5,45.0,45.0,41.5,47.0,42.0,44.0,43.0,43.5,42.5,44.5,44.0,58.0,42.5,43.0,43.0,43.0,45.5,43.0,47.0,39.5:1
1.260000000000000000e+02,1.260000000000000000e+02,1.240000000000000000e+02,1.240000000000000000e+02,1.190000000000000000e+02,1.230000000000000000e+02,1.210000000000000000e+02,1.230000000000000000e+02,1.230000000000000000e+02,1.230000000000000000e+02,1.260000000000000000e+02,1.330000000000000000e+02,1.330000000000000000e+02,1.240000000000000000e+02,1.240000000000000000e+02,1.240000000000000000e+02,1.240000000000000000e+02,1.240000000000000000e+02,1.240000000000000000e+02,1.210000000000000000e+02,1.260000000000000000e+02,1.289961239727767861e+02,1.260000000000000000e+02,1.310000000000000000e+02,1.310000000000000000e+02:288.0,288.0,326.0,332.0,310.0,322.0,304.0,322.0,322.0,321.0,326.0,341.0,341.0,315.0,315.0,315.0,316.0,313.0,316.0,310.0,323.0,309.3428518650463,307.0,316.0,313.0:26762.5,26762.5,27094.5,27852.0,24364.5,26977.0,25416.5,26793.0,26264.0,26771.5,27435.5,30058.0,30952.0,26373.0,26373.0,26373.0,26684.0,25773.0,26077.0,25028.5,27642.5,26267.5,25423.0,26773.5,26597.5:11.11511141244168,11.11511141244168,0.193235144579448,16.959781510751966,9.155638165486678,15.340119546542446,12.616382389923013,14.2920784125345,11.479022819369463,0.19431730723952476,15.404177847611749,18.29557813755232,21.19131464563053,12.405979109809948,12.405979109809948,12.405979109809948,16.75674355508703,12.68557951351129,11.907043432126164,0.1943045692843735,17.202707258524736,0.21610508062358708,8.741427513303814,12.7691284745573,11.038473691907242:52.0,52.0,124.0,88.0,46.0,79.0,62.0,74.0,60.0,123.0,79.0,96.0,110.0,63.0,63.0,63.0,84.0,64.0,60.0,121.0,86.0,128.9961239727768,44.0,65.0,56.0:1218.0,1218.0,1175.5,1493.0,1127.5,1228.5,1199.0,1186.5,1125.5,1104.0,1273.0,2220.0,1250.5,1292.5,1292.5,1292.5,1446.5,1257.0,1387.5,1115.0,1647.0,1200.0,1187.0,1225.0,1214.5:45.0,45.0,41.5,47.0,42.0,44.0,43.0,43.5,42.5,44.5,44.0,58.0,42.5,43.0,43.0,43.0,45.5,43.0,47.0,39.5,49.0,43.0,40.5,40.5,42.0:1
1.230000000000000000e+02,1.210000000000000000e+02,1.230000000000000000e+02,1.230000000000000000e+02,1.230000000000000000e+02,1.260000000000000000e+02,1.330000000000000000e+02,1.330000000000000000e+02,1.240000000000000000e+02,1.240000000000000000e+02,1.240000000000000000e+02,1.240000000000000000e+02,1.240000000000000000e+02,1.240000000000000000e+02,1.210000000000000000e+02,1.260000000000000000e+02,1.289961239727767861e+02,1.260000000000000000e+02,1.310000000000000000e+02,1.310000000000000000e+02,1.330000000000000000e+02,1.290000000000000000e+02,1.330000000000000000e+02,1.330000000000000000e+02,1.330000000000000000e+02:322.0,304.0,322.0,322.0,321.0,326.0,341.0,341.0,315.0,315.0,315.0,316.0,313.0,316.0,310.0,323.0,309.3428518650463,307.0,316.0,313.0,315.0,313.0,304.0,304.0,307.0:26977.0,25416.5,26793.0,26264.0,26771.5,27435.5,30058.0,30952.0,26373.0,26373.0,26373.0,26684.0,25773.0,26077.0,25028.5,27642.5,26267.5,25423.0,26773.5,26597.5,28061.0,26860.5,26273.5,26749.5,27228.5:15.340119546542446,12.616382389923013,14.2920784125345,11.479022819369463,0.19431730723952476,15.404177847611749,18.29557813755232,21.19131464563053,12.405979109809948,12.405979109809948,12.405979109809948,16.75674355508703,12.68557951351129,11.907043432126164,0.1943045692843735,17.202707258524736,0.21610508062358708,8.741427513303814,12.7691284745573,11.038473691907242,17.44017141955188,14.975544559397772,12.803947010229756,0.199810728107024,16.454555991599875:79.0,62.0,74.0,60.0,123.0,79.0,96.0,110.0,63.0,63.0,63.0,84.0,64.0,60.0,121.0,86.0,128.9961239727768,44.0,65.0,56.0,86.0,75.0,63.0,133.0,81.0:1228.5,1199.0,1186.5,1125.5,1104.0,1273.0,2220.0,1250.5,1292.5,1292.5,1292.5,1446.5,1257.0,1387.5,1115.0,1647.0,1200.0,1187.0,1225.0,1214.5,1414.0,1083.0,1080.0,1352.5,1211.5:44.0,43.0,43.5,42.5,44.5,44.0,58.0,42.5,43.0,43.0,43.0,45.5,43.0,47.0,39.5,49.0,43.0,40.5,40.5,42.0,43.5,42.5,40.5,45.0,44.5:1
1.260000000000000000e+02,1.330000000000000000e+02,1.330000000000000000e+02,1.240000000000000000e+02,1.240000000000000000e+02,1.240000000000000000e+02,1.240000000000000000e+02,1.240000000000000000e+02,1.240000000000000000e+02,1.210000000000000000e+02,1.260000000000000000e+02,1.289961239727767861e+02,1.260000000000000000e+02,1.310000000000000000e+02,1.310000000000000000e+02,1.330000000000000000e+02,1.290000000000000000e+02,1.330000000000000000e+02,1.330000000000000000e+02,1.330000000000000000e+02,1.373644786689775970e+02,1.330000000000000000e+02,1.350000000000000000e+02,1.341715320028805536e+02,1.394883507680838477e+02:326.0,341.0,341.0,315.0,315.0,315.0,316.0,313.0,316.0,310.0,323.0,309.3428518650463,307.0,316.0,313.0,315.0,313.0,304.0,304.0,307.0,308.7847146476004,310.0,307.0,299.90831932442285,298.390683500675:27435.5,30058.0,30952.0,26373.0,26373.0,26373.0,26684.0,25773.0,26077.0,25028.5,27642.5,26267.5,25423.0,26773.5,26597.5,28061.0,26860.5,26273.5,26749.5,27228.5,28041.0,27682.5,27863.0,27437.5,27823.0:15.404177847611749,18.29557813755232,21.19131464563053,12.405979109809948,12.405979109809948,12.405979109809948,16.75674355508703,12.68557951351129,11.907043432126164,0.1943045692843735,17.202707258524736,0.21610508062358708,8.741427513303814,12.7691284745573,11.038473691907242,17.44017141955188,14.975544559397772,12.803947010229756,0.199810728107024,16.454555991599875,19.141886694566484,15.885751662252947,18.64470896049497,0.0,0.24121154853293297:79.0,96.0,110.0,63.0,63.0,63.0,84.0,64.0,60.0,121.0,86.0,128.9961239727768,44.0,65.0,56.0,86.0,75.0,63.0,133.0,81.0,88.2043082847998,79.0,90.0,134.17153200288055,139.48835076808385:1273.0,2220.0,1250.5,1292.5,1292.5,1292.5,1446.5,1257.0,1387.5,1115.0,1647.0,1200.0,1187.0,1225.0,1214.5,1414.0,1083.0,1080.0,1352.5,1211.5,1405.0,1330.5,1371.5,1559.5,1299.5:44.0,58.0,42.5,43.0,43.0,43.0,45.5,43.0,47.0,39.5,49.0,43.0,40.5,40.5,42.0,43.5,42.5,40.5,45.0,44.5,46.0,44.5,45.0,48.0,43.0:1
1.240000000000000000e+02,1.240000000000000000e+02,1.240000000000000000e+02,1.240000000000000000e+02,1.210000000000000000e+02,1.260000000000000000e+02,1.289961239727767861e+02,1.260000000000000000e+02,1.310000000000000000e+02,1.310000000000000000e+02,1.330000000000000000e+02,1.290000000000000000e+02,1.330000000000000000e+02,1.330000000000000000e+02,1.330000000000000000e+02,1.373644786689775970e+02,1.330000000000000000e+02,1.350000000000000000e+02,1.341715320028805536e+02,1.394883507680838477e+02,1.330000000000000000e+02,1.350000000000000000e+02,1.502830662450031411e+02,1.448378403594861652e+02,1.351480669488098840e+02:315.0,316.0,313.0,316.0,310.0,323.0,309.3428518650463,307.0,316.0,313.0,315.0,313.0,304.0,304.0,307.0,308.7847146476004,310.0,307.0,299.90831932442285,298.390683500675,297.0,303.0,297.75325355065394,304.86718419665965,306.9609095634166:26373.0,26684.0,25773.0,26077.0,25028.5,27642.5,26267.5,25423.0,26773.5,26597.5,28061.0,26860.5,26273.5,26749.5,27228.5,28041.0,27682.5,27863.0,27437.5,27823.0,26676.5,27538.0,29504.0,28767.0,27507.0:12.405979109809948,16.75674355508703,12.68557951351129,11.907043432126164,0.1943045692843735,17.202707258524736,0.21610508062358708,8.741427513303814,12.7691284745573,11.038473691907242,17.44017141955188,14.975544559397772,12.803947010229756,0.199810728107024,16.454555991599875,19.141886694566484,15.885751662252947,18.64470896049497,0.0,0.24121154853293297,15.595919490462132,15.255118703057764,35.573721936384764,0.4357841166317942,0.0:63.0,84.0,64.0,60.0,121.0,86.0,128.9961239727768,44.0,65.0,56.0,86.0,75.0,63.0,133.0,81.0,88.2043082847998,79.0,90.0,134.17153200288055,139.48835076808385,74.0,74.0,108.50345616615168,144.83784035948617,93.17188417113825:1292.5,1446.5,1257.0,1387.5,1115.0,1647.0,1200.0,1187.0,1225.0,1214.5,1414.0,1083.0,1080.0,1352.5,1211.5,1405.0,1330.5,1371.5,1559.5,1299.5,1142.0,1161.5,1440.0,1312.5,1207.0:43.0,45.5,43.0,47.0,39.5,49.0,43.0,40.5,40.5,42.0,43.5,42.5,40.5,45.0,44.5,46.0,44.5,45.0,48.0,43.0,41.5,42.0,47.0,46.0,44.5:1
1.260000000000000000e+02,1.289961239727767861e+02,1.260000000000000000e+02,1.310000000000000000e+02,1.310000000000000000e+02,1.330000000000000000e+02,1.290000000000000000e+02,1.330000000000000000e+02,1.330000000000000000e+02,1.330000000000000000e+02,1.373644786689775970e+02,1.330000000000000000e+02,1.350000000000000000e+02,1.341715320028805536e+02,1.394883507680838477e+02,1.330000000000000000e+02,1.350000000000000000e+02,1.502830662450031411e+02,1.448378403594861652e+02,1.351480669488098840e+02,1.369269878438870762e+02,1.416827441857334975e+02,1.310000000000000000e+02,1.330000000000000000e+02,1.330000000000000000e+02:323.0,309.3428518650463,307.0,316.0,313.0,315.0,313.0,304.0,304.0,307.0,308.7847146476004,310.0,307.0,299.90831932442285,298.390683500675,297.0,303.0,297.75325355065394,304.86718419665965,306.9609095634166,306.7409330363328,329.23699670602025,329.0,341.0,345.0:27642.5,26267.5,25423.0,26773.5,26597.5,28061.0,26860.5,26273.5,26749.5,27228.5,28041.0,27682.5,27863.0,27437.5,27823.0,26676.5,27538.0,29504.0,28767.0,27507.0,27493.5,29541.5,27575.5,28703.0,29047.5:17.202707258524736,0.21610508062358708,8.741427513303814,12.7691284745573,11.038473691907242,17.44017141955188,14.975544559397772,12.803947010229756,0.199810728107024,16.454555991599875,19.141886694566484,15.885751662252947,18.64470896049497,0.0,0.24121154853293297,15.595919490462132,15.255118703057764,35.573721936384764,0.4357841166317942,0.0,0.673923373705238,32.36045129197517,15.046247980201777,15.726200650427375,18.120389672535268:86.0,128.9961239727768,44.0,65.0,56.0,86.0,75.0,63.0,133.0,81.0,88.2043082847998,79.0,90.0,134.17153200288055,139.48835076808385,74.0,74.0,108.50345616615168,144.83784035948617,93.17188417113825,136.92698784388708,104.9952379872535,79.0,84.0,96.0:1647.0,1200.0,1187.0,1225.0,1214.5,1414.0,1083.0,1080.0,1352.5,1211.5,1405.0,1330.5,1371.5,1559.5,1299.5,1142.0,1161.5,1440.0,1312.5,1207.0,1166.0,1223.5,1079.0,1209.0,1046.0:49.0,43.0,40.5,40.5,42.0,43.5,42.5,40.5,45.0,44.5,46.0,44.5,45.0,48.0,43.0,41.5,42.0,47.0,46.0,44.5,43.0,47.5,43.0,44.0,42.0:1
1.330000000000000000e+02,1.290000000000000000e+02,1.330000000000000000e+02,1.330000000000000000e+02,1.330000000000000000e+02,1.373644786689775970e+02,1.330000000000000000e+02,1.350000000000000000e+02,1.341715320028805536e+02,1.394883507680838477e+02,1.330000000000000000e+02,1.350000000000000000e+02,1.502830662450031411e+02,1.448378403594861652e+02,1.351480669488098840e+02,1.369269878438870762e+02,1.416827441857334975e+02,1.310000000000000000e+02,1.330000000000000000e+02,1.330000000000000000e+02,1.330037593453658644e+02,1.328344834747363450e+02,1.292942380773404807e+02,1.260000000000000000e+02,1.315294643796590606e+02:315.0,313.0,304.0,304.0,307.0,308.7847146476004,310.0,307.0,299.90831932442285,298.390683500675,297.0,303.0,297.75325355065394,304.86718419665965,306.9609095634166,306.7409330363328,329.23699670602025,329.0,341.0,345.0,335.0582038989644,338.6620734596657,328.4448203275552,347.0,361.5217835760384:28061.0,26860.5,26273.5,26749.5,27228.5,28041.0,27682.5,27863.0,27437.5,27823.0,26676.5,27538.0,29504.0,28767.0,27507.0,27493.5,29541.5,27575.5,28703.0,29047.5,28046.5,28328.0,27233.5,28077.0,30470.0:17.44017141955188,14.975544559397772,12.803947010229756,0.199810728107024,16.454555991599875,19.141886694566484,15.885751662252947,18.64470896049497,0.0,0.24121154853293297,15.595919490462132,15.255118703057764,35.573721936384764,0.4357841166317942,0.0,0.673923373705238,32.36045129197517,15.046247980201777,15.726200650427375,18.120389672535268,0.33491884507031,0.23010229509828184,1.5012009538181104,15.14681383074464,0.2143538088492737:86.0,75.0,63.0,133.0,81.0,88.2043082847998,79.0,90.0,134.17153200288055,139.48835076808385,74.0,74.0,108.50345616615168,144.83784035948617,93.17188417113825,136.92698784388708,104.9952379872535,79.0,84.0,96.0,133.00375934536586,132.83448347473634,5.385164807134504,83.0,131.52946437965906:1414.0,1083.0,1080.0,1352.5,1211.5,1405.0,1330.5,1371.5,1559.5,1299.5,1142.0,1161.5,1440.0,1312.5,1207.0,1166.0,1223.5,1079.0,1209.0,1046.0,1253.0,1271.0,1245.5,1282.0,1664.0:43.5,42.5,40.5,45.0,44.5,46.0,44.5,45.0,48.0,43.0,41.5,42.0,47.0,46.0,44.5,43.0,47.5,43.0,44.0,42.0,45.5,45.0,45.5,43.5,49.0:1
1.373644786689775970e+02,1.330000000000000000e+02,1.350000000000000000e+02,1.341715320028805536e+02,1.394883507680838477e+02,1.330000000000000000e+02,1.350000000000000000e+02,1.502830662450031411e+02,1.448378403594861652e+02,1.351480669488098840e+02,1.369269878438870762e+02,1.416827441857334975e+02,1.310000000000000000e+02,1.330000000000000000e+02,1.330000000000000000e+02,1.330037593453658644e+02,1.328344834747363450e+02,1.292942380773404807e+02,1.260000000000000000e+02,1.315294643796590606e+02,1.240000000000000000e+02,1.220000000000000000e+02,1.190000000000000000e+02,1.330000000000000000e+02,1.330000000000000000e+02:308.7847146476004,310.0,307.0,299.90831932442285,298.390683500675,297.0,303.0,297.75325355065394,304.86718419665965,306.9609095634166,306.7409330363328,329.23699670602025,329.0,341.0,345.0,335.0582038989644,338.6620734596657,328.4448203275552,347.0,361.5217835760384,354.0,363.0,360.0,391.0,391.0:28041.0,27682.5,27863.0,27437.5,27823.0,26676.5,27538.0,29504.0,28767.0,27507.0,27493.5,29541.5,27575.5,28703.0,29047.5,28046.5,28328.0,27233.5,28077.0,30470.0,28306.5,28900.5,28077.0,34206.0,34206.0:19.141886694566484,15.885751662252947,18.64470896049497,0.0,0.24121154853293297,15.595919490462132,15.255118703057764,35.573721936384764,0.4357841166317942,0.0,0.673923373705238,32.36045129197517,15.046247980201777,15.726200650427375,18.120389672535268,0.33491884507031,0.23010229509828184,1.5012009538181104,15.14681383074464,0.2143538088492737,13.509803953281416,14.411517056975514,10.011597416003596,18.752513952931945,18.752513952931945:88.2043082847998,79.0,90.0,134.17153200288055,139.48835076808385,74.0,74.0,108.50345616615168,144.83784035948617,93.17188417113825,136.92698784388708,104.9952379872535,79.0,84.0,96.0,133.00375934536586,132.83448347473634,5.385164807134504,83.0,131.52946437965906,74.0,80.0,58.0,112.0,112.0:1405.0,1330.5,1371.5,1559.5,1299.5,1142.0,1161.5,1440.0,1312.5,1207.0,1166.0,1223.5,1079.0,1209.0,1046.0,1253.0,1271.0,1245.5,1282.0,1664.0,1185.5,1242.0,1125.0,1278.0,1278.0:46.0,44.5,45.0,48.0,43.0,41.5,42.0,47.0,46.0,44.5,43.0,47.5,43.0,44.0,42.0,45.5,45.0,45.5,43.5,49.0,43.5,44.0,41.0,49.0,49.0:1
1.330000000000000000e+02,1.350000000000000000e+02,1.502830662450031411e+02,1.448378403594861652e+02,1.351480669488098840e+02,1.369269878438870762e+02,1.416827441857334975e+02,1.310000000000000000e+02,1.330000000000000000e+02,1.330000000000000000e+02,1.330037593453658644e+02,1.328344834747363450e+02,1.292942380773404807e+02,1.260000000000000000e+02,1.315294643796590606e+02,1.240000000000000000e+02,1.220000000000000000e+02,1.190000000000000000e+02,1.330000000000000000e+02,1.330000000000000000e+02,1.190000000000000000e+02,1.170000000000000000e+02,1.150000000000000000e+02,1.190000000000000000e+02,1.170000000000000000e+02:297.0,303.0,297.75325355065394,304.86718419665965,306.9609095634166,306.7409330363328,329.23699670602025,329.0,341.0,345.0,335.0582038989644,338.6620734596657,328.4448203275552,347.0,361.5217835760384,354.0,363.0,360.0,391.0,391.0,364.0,367.0,357.0,360.0,360.0:26676.5,27538.0,29504.0,28767.0,27507.0,27493.5,29541.5,27575.5,28703.0,29047.5,28046.5,28328.0,27233.5,28077.0,30470.0,28306.5,28900.5,28077.0,34206.0,34206.0,28783.5,27313.0,28026.0,29137.0,28561.0:15.595919490462132,15.255118703057764,35.573721936384764,0.4357841166317942,0.0,0.673923373705238,32.36045129197517,15.046247980201777,15.726200650427375,18.120389672535268,0.33491884507031,0.23010229509828184,1.5012009538181104,15.14681383074464,0.2143538088492737,13.509803953281416,14.411517056975514,10.011597416003596,18.752513952931945,18.752513952931945,9.834830673163252,4.446552602658048,8.353069991469619,10.238935725873773,7.3578387004678465:74.0,74.0,108.50345616615168,144.83784035948617,93.17188417113825,136.92698784388708,104.9952379872535,79.0,84.0,96.0,133.00375934536586,132.83448347473634,5.385164807134504,83.0,131.52946437965906,74.0,80.0,58.0,112.0,112.0,58.0,27.0,49.0,60.0,43.0:1142.0,1161.5,1440.0,1312.5,1207.0,1166.0,1223.5,1079.0,1209.0,1046.0,1253.0,1271.0,1245.5,1282.0,1664.0,1185.5,1242.0,1125.0,1278.0,1278.0,1247.5,1049.0,1201.5,1307.0,1114.5:41.5,42.0,47.0,46.0,44.5,43.0,47.5,43.0,44.0,42.0,45.5,45.0,45.5,43.5,49.0,43.5,44.0,41.0,49.0,49.0,46.5,41.5,42.0,43.0,43.0:1
1.369269878438870762e+02,1.416827441857334975e+02,1.310000000000000000e+02,1.330000000000000000e+02,1.330000000000000000e+02,1.330037593453658644e+02,1.328344834747363450e+02,1.292942380773404807e+02,1.260000000000000000e+02,1.315294643796590606e+02,1.240000000000000000e+02,1.220000000000000000e+02,1.190000000000000000e+02,1.330000000000000000e+02,1.330000000000000000e+02,1.190000000000000000e+02,1.170000000000000000e+02,1.150000000000000000e+02,1.190000000000000000e+02,1.170000000000000000e+02,1.170000000000000000e+02,1.190000000000000000e+02,1.190000000000000000e+02,1.280000000000000000e+02,1.220000000000000000e+02:306.7409330363328,329.23699670602025,329.0,341.0,345.0,335.0582038989644,338.6620734596657,328.4448203275552,347.0,361.5217835760384,354.0,363.0,360.0,391.0,391.0,364.0,367.0,357.0,360.0,360.0,354.0,363.0,373.0,382.0,366.0:27493.5,29541.5,27575.5,28703.0,29047.5,28046.5,28328.0,27233.5,28077.0,30470.0,28306.5,28900.5,28077.0,34206.0,34206.0,28783.5,27313.0,28026.0,29137.0,28561.0,28588.5,29590.0,31095.0,33684.5,30575.5:0.673923373705238,32.36045129197517,15.046247980201777,15.726200650427375,18.120389672535268,0.33491884507031,0.23010229509828184,1.5012009538181104,15.14681383074464,0.2143538088492737,13.509803953281416,14.411517056975514,10.011597416003596,18.752513952931945,18.752513952931945,9.834830673163252,4.446552602658048,8.353069991469619,10.238935725873773,7.3578387004678465,8.68838340703328,8.696129789781292,15.271994356359677,0.16245462134363017,10.145642701854488:136.92698784388708,104.9952379872535,79.0,84.0,96.0,133.00375934536586,132.83448347473634,5.385164807134504,83.0,131.52946437965906,74.0,80.0,58.0,112.0,112.0,58.0,27.0,49.0,60.0,43.0,50.0,51.0,88.0,128.0,60.0:1166.0,1223.5,1079.0,1209.0,1046.0,1253.0,1271.0,1245.5,1282.0,1664.0,1185.5,1242.0,1125.0,1278.0,1278.0,1247.5,1049.0,1201.5,1307.0,1114.5,1148.0,1161.0,1178.0,1982.0,1320.0:43.0,47.5,43.0,44.0,42.0,45.5,45.0,45.5,43.5,49.0,43.5,44.0,41.0,49.0,49.0,46.5,41.5,42.0,43.0,43.0,43.0,42.0,41.0,55.5,45.0:1
1.330037593453658644e+02,1.328344834747363450e+02,1.292942380773404807e+02,1.260000000000000000e+02,1.315294643796590606e+02,1.240000000000000000e+02,1.220000000000000000e+02,1.190000000000000000e+02,1.330000000000000000e+02,1.330000000000000000e+02,1.190000000000000000e+02,1.170000000000000000e+02,1.150000000000000000e+02,1.190000000000000000e+02,1.170000000000000000e+02,1.170000000000000000e+02,1.190000000000000000e+02,1.190000000000000000e+02,1.280000000000000000e+02,1.220000000000000000e+02,1.190000000000000000e+02,1.190000000000000000e+02,1.220000000000000000e+02,1.240000000000000000e+02,1.244025723206718936e+02:335.0582038989644,338.6620734596657,328.4448203275552,347.0,361.5217835760384,354.0,363.0,360.0,391.0,391.0,364.0,367.0,357.0,360.0,360.0,354.0,363.0,373.0,382.0,366.0,360.0,351.0,357.0,360.0,359.0933026387432:28046.5,28328.0,27233.5,28077.0,30470.0,28306.5,28900.5,28077.0,34206.0,34206.0,28783.5,27313.0,28026.0,29137.0,28561.0,28588.5,29590.0,31095.0,33684.5,30575.5,29979.5,28926.0,29703.0,30355.0,29762.0:0.33491884507031,0.23010229509828184,1.5012009538181104,15.14681383074464,0.2143538088492737,13.509803953281416,14.411517056975514,10.011597416003596,18.752513952931945,18.752513952931945,9.834830673163252,4.446552602658048,8.353069991469619,10.238935725873773,7.3578387004678465,8.68838340703328,8.696129789781292,15.271994356359677,0.16245462134363017,10.145642701854488,0.16939590159805876,8.292036726373118,10.333822839813635,10.33076022401738,6.946927624061932:133.00375934536586,132.83448347473634,5.385164807134504,83.0,131.52946437965906,74.0,80.0,58.0,112.0,112.0,58.0,27.0,49.0,60.0,43.0,50.0,51.0,88.0,128.0,60.0,119.0,48.0,60.0,60.0,39.11521443121589:1253.0,1271.0,1245.5,1282.0,1664.0,1185.5,1242.0,1125.0,1278.0,1278.0,1247.5,1049.0,1201.5,1307.0,1114.5,1148.0,1161.0,1178.0,1982.0,1320.0,1329.0,1121.5,1224.0,1168.5,1116.0:45.5,45.0,45.5,43.5,49.0,43.5,44.0,41.0,49.0,49.0,46.5,41.5,42.0,43.0,43.0,43.0,42.0,41.0,55.5,45.0,43.0,40.0,42.5,44.0,42.0:1
1.240000000000000000e+02,1.220000000000000000e+02,1.190000000000000000e+02,1.330000000000000000e+02,1.330000000000000000e+02,1.190000000000000000e+02,1.170000000000000000e+02,1.150000000000000000e+02,1.190000000000000000e+02,1.170000000000000000e+02,1.170000000000000000e+02,1.190000000000000000e+02,1.190000000000000000e+02,1.280000000000000000e+02,1.220000000000000000e+02,1.190000000000000000e+02,1.190000000000000000e+02,1.220000000000000000e+02,1.240000000000000000e+02,1.244025723206718936e+02,1.240000000000000000e+02,1.290000000000000000e+02,1.270983870865401713e+02,1.260000000000000000e+02,1.260000000000000000e+02:354.0,363.0,360.0,391.0,391.0,364.0,367.0,357.0,360.0,360.0,354.0,363.0,373.0,382.0,366.0,360.0,351.0,357.0,360.0,359.0933026387432,359.0,363.0,366.3495598468762,367.0,367.0:28306.5,28900.5,28077.0,34206.0,34206.0,28783.5,27313.0,28026.0,29137.0,28561.0,28588.5,29590.0,31095.0,33684.5,30575.5,29979.5,28926.0,29703.0,30355.0,29762.0,30639.5,31732.5,31150.5,30982.5,30982.5:13.509803953281416,14.411517056975514,10.011597416003596,18.752513952931945,18.752513952931945,9.834830673163252,4.446552602658048,8.353069991469619,10.238935725873773,7.3578387004678465,8.68838340703328,8.696129789781292,15.271994356359677,0.16245462134363017,10.145642701854488,0.16939590159805876,8.292036726373118,10.333822839813635,10.33076022401738,6.946927624061932,8.578208040592214,9.475304461420317,0.16889274213377128,6.918656671395811,6.918656671395811:74.0,80.0,58.0,112.0,112.0,58.0,27.0,49.0,60.0,43.0,50.0,51.0,88.0,128.0,60.0,119.0,48.0,60.0,60.0,39.11521443121589,51.0,56.0,127.09838708654016,42.0,42.0:1185.5,1242.0,1125.0,1278.0,1278.0,1247.5,1049.0,1201.5,1307.0,1114.5,1148.0,1161.0,1178.0,1982.0,1320.0,1329.0,1121.5,1224.0,1168.5,1116.0,1136.5,1101.0,1269.0,1122.5,1122.5:43.5,44.0,41.0,49.0,49.0,46.5,41.5,42.0,43.0,43.0,43.0,42.0,41.0,55.5,45.0,43.0,40.0,42.5,44.0,42.0,42.0,41.0,43.0,43.5,43.5:1
1.190000000000000000e+02,1.170000000000000000e+02,1.150000000000000000e+02,1.190000000000000000e+02,1.170000000000000000e+02,1.170000000000000000e+02,1.190000000000000000e+02,1.190000000000000000e+02,1.280000000000000000e+02,1.220000000000000000e+02,1.190000000000000000e+02,1.190000000000000000e+02,1.220000000000000000e+02,1.240000000000000000e+02,1.244025723206718936e+02,1.240000000000000000e+02,1.290000000000000000e+02,1.270983870865401713e+02,1.260000000000000000e+02,1.260000000000000000e+02,1.260000000000000000e+02,1.280000000000000000e+02,1.330000000000000000e+02,1.301153334545932694e+02,1.332403842684341839e+02:364.0,367.0,357.0,360.0,360.0,354.0,363.0,373.0,382.0,366.0,360.0,351.0,357.0,360.0,359.0933026387432,359.0,363.0,366.3495598468762,367.0,367.0,367.0,364.0,380.0,354.0014124265608,365.72393960472425:28783.5,27313.0,28026.0,29137.0,28561.0,28588.5,29590.0,31095.0,33684.5,30575.5,29979.5,28926.0,29703.0,30355.0,29762.0,30639.5,31732.5,31150.5,30982.5,30982.5,31067.5,31379.0,34154.5,30807.5,32479.0:9.834830673163252,4.446552602658048,8.353069991469619,10.238935725873773,7.3578387004678465,8.68838340703328,8.696129789781292,15.271994356359677,0.16245462134363017,10.145642701854488,0.16939590159805876,8.292036726373118,10.333822839813635,10.33076022401738,6.946927624061932,8.578208040592214,9.475304461420317,0.16889274213377128,6.918656671395811,6.918656671395811,6.921117638435049,0.16575962062003433,14.576825586857934,8.795561213544206,1.5848374714693538:58.0,27.0,49.0,60.0,43.0,50.0,51.0,88.0,128.0,60.0,119.0,48.0,60.0,60.0,39.11521443121589,51.0,56.0,127.09838708654016,42.0,42.0,42.0,128.0,88.0,43.28972164382672,9.055385138137416:1247.5,1049.0,1201.5,1307.0,1114.5,1148.0,1161.0,1178.0,1982.0,1320.0,1329.0,1121.5,1224.0,1168.5,1116.0,1136.5,1101.0,1269.0,1122.5,1122.5,1071.0,1185.5,1274.0,1105.5,1369.5:46.5,41.5,42.0,43.0,43.0,43.0,42.0,41.0,55.5,45.0,43.0,40.0,42.5,44.0,42.0,42.0,41.0,43.0,43.5,43.5,42.5,43.0,45.5,42.5,45.5:1
1.170000000000000000e+02,1.190000000000000000e+02,1.190000000000000000e+02,1.280000000000000000e+02,1.220000000000000000e+02,1.190000000000000000e+02,1.190000000000000000e+02,1.220000000000000000e+02,1.240000000000000000e+02,1.244025723206718936e+02,1.240000000000000000e+02,1.290000000000000000e+02,1.270983870865401713e+02,1.260000000000000000e+02,1.260000000000000000e+02,1.260000000000000000e+02,1.280000000000000000e+02,1.330000000000000000e+02,1.301153334545932694e+02,1.332403842684341839e+02,1.310000000000000000e+02,1.310000000000000000e+02,1.350000000000000000e+02,1.310000000000000000e+02,1.352368293032633915e+02:354.0,363.0,373.0,382.0,366.0,360.0,351.0,357.0,360.0,359.0933026387432,359.0,363.0,366.3495598468762,367.0,367.0,367.0,364.0,380.0,354.0014124265608,365.72393960472425,370.0,363.0,376.0,357.0,365.60361048545457:28588.5,29590.0,31095.0,33684.5,30575.5,29979.5,28926.0,29703.0,30355.0,29762.0,30639.5,31732.5,31150.5,30982.5,30982.5,31067.5,31379.0,34154.5,30807.5,32479.0,32619.5,31622.0,34151.5,31302.5,32568.0:8.68838340703328,8.696129789781292,15.271994356359677,0.16245462134363017,10.145642701854488,0.16939590159805876,8.292036726373118,10.333822839813635,10.33076022401738,6.946927624061932,8.578208040592214,9.475304461420317,0.16889274213377128,6.918656671395811,6.918656671395811,6.921117638435049,0.16575962062003433,14.576825586857934,8.795561213544206,1.5848374714693538,13.022436647161866,6.503421632651921,14.787426341905842,0.17378445155932734,11.65405848818406:50.0,51.0,88.0,128.0,60.0,119.0,48.0,60.0,60.0,39.11521443121589,51.0,56.0,127.09838708654016,42.0,42.0,42.0,128.0,88.0,43.28972164382672,9.055385138137416,77.0,39.0,88.0,131.0,69.18092222571191:1148.0,1161.0,1178.0,1982.0,1320.0,1329.0,1121.5,1224.0,1168.5,1116.0,1136.5,1101.0,1269.0,1122.5,1122.5,1071.0,1185.5,1274.0,1105.5,1369.5,1270.0,1108.0,1603.0,1206.5,1115.0:43.0,42.0,41.0,55.5,45.0,43.0,40.0,42.5,44.0,42.0,42.0,41.0,43.0,43.5,43.5,42.5,43.0,45.5,42.5,45.5,43.5,41.5,51.0,41.5,40.5:1
1.190000000000000000e+02,1.190000000000000000e+02,1.220000000000000000e+02,1.240000000000000000e+02,1.244025723206718936e+02,1.240000000000000000e+02,1.290000000000000000e+02,1.270983870865401713e+02,1.260000000000000000e+02,1.260000000000000000e+02,1.260000000000000000e+02,1.280000000000000000e+02,1.330000000000000000e+02,1.301153334545932694e+02,1.332403842684341839e+02,1.310000000000000000e+02,1.310000000000000000e+02,1.350000000000000000e+02,1.310000000000000000e+02,1.352368293032633915e+02,1.350000000000000000e+02,1.370000000000000000e+02,1.330000000000000000e+02,1.330000000000000000e+02,1.350000000000000000e+02:360.0,351.0,357.0,360.0,359.0933026387432,359.0,363.0,366.3495598468762,367.0,367.0,367.0,364.0,380.0,354.0014124265608,365.72393960472425,370.0,363.0,376.0,357.0,365.60361048545457,373.0,376.0,360.0,363.0,360.0:29979.5,28926.0,29703.0,30355.0,29762.0,30639.5,31732.5,31150.5,30982.5,30982.5,31067.5,31379.0,34154.5,30807.5,32479.0,32619.5,31622.0,34151.5,31302.5,32568.0,33184.0,34150.5,31444.5,31577.0,31685.0:0.16939590159805876,8.292036726373118,10.333822839813635,10.33076022401738,6.946927624061932,8.578208040592214,9.475304461420317,0.16889274213377128,6.918656671395811,6.918656671395811,6.921117638435049,0.16575962062003433,14.576825586857934,8.795561213544206,1.5848374714693538,13.022436647161866,6.503421632651921,14.787426341905842,0.17378445155932734,11.65405848818406,12.305264022536663,13.913103317177896,8.968466966320902,0.16911578553965637,0.16819607070975195:119.0,48.0,60.0,60.0,39.11521443121589,51.0,56.0,127.09838708654016,42.0,42.0,42.0,128.0,88.0,43.28972164382672,9.055385138137416,77.0,39.0,88.0,131.0,69.18092222571191,74.0,83.0,53.0,133.0,135.0:1329.0,1121.5,1224.0,1168.5,1116.0,1136.5,1101.0,1269.0,1122.5,1122.5,1071.0,1185.5,1274.0,1105.5,1369.5,1270.0,1108.0,1603.0,1206.5,1115.0,1315.5,1514.5,1205.0,1319.5,1446.0:43.0,40.0,42.5,44.0,42.0,42.0,41.0,43.0,43.5,43.5,42.5,43.0,45.5,42.5,45.5,43.5,41.5,51.0,41.5,40.5,43.5,48.5,45.0,46.0,48.0:1
1.240000000000000000e+02,1.290000000000000000e+02,1.270983870865401713e+02,1.260000000000000000e+02,1.260000000000000000e+02,1.260000000000000000e+02,1.280000000000000000e+02,1.330000000000000000e+02,1.301153334545932694e+02,1.332403842684341839e+02,1.310000000000000000e+02,1.310000000000000000e+02,1.350000000000000000e+02,1.310000000000000000e+02,1.352368293032633915e+02,1.350000000000000000e+02,1.370000000000000000e+02,1.330000000000000000e+02,1.330000000000000000e+02,1.350000000000000000e+02,1.330000000000000000e+02,1.370000000000000000e+02,1.350000000000000000e+02,1.350000000000000000e+02,1.370000000000000000e+02:359.0,363.0,366.3495598468762,367.0,367.0,367.0,364.0,380.0,354.0014124265608,365.72393960472425,370.0,363.0,376.0,357.0,365.60361048545457,373.0,376.0,360.0,363.0,360.0,351.0,351.0,353.0,348.0,358.0:30639.5,31732.5,31150.5,30982.5,30982.5,31067.5,31379.0,34154.5,30807.5,32479.0,32619.5,31622.0,34151.5,31302.5,32568.0,33184.0,34150.5,31444.5,31577.0,31685.0,30570.0,31205.5,31443.0,29947.0,31827.0:8.578208040592214,9.475304461420317,0.16889274213377128,6.918656671395811,6.918656671395811,6.921117638435049,0.16575962062003433,14.576825586857934,8.795561213544206,1.5848374714693538,13.022436647161866,6.503421632651921,14.787426341905842,0.17378445155932734,11.65405848818406,12.305264022536663,13.913103317177896,8.968466966320902,0.16911578553965637,0.16819607070975195,9.321585914360572,0.1755524907503944,15.397974369523652,8.525123267535442,14.772679957363207:51.0,56.0,127.09838708654016,42.0,42.0,42.0,128.0,88.0,43.28972164382672,9.055385138137416,77.0,39.0,88.0,131.0,69.18092222571191,74.0,83.0,53.0,133.0,135.0,53.0,137.0,86.0,48.0,83.0:1136.5,1101.0,1269.0,1122.5,1122.5,1071.0,1185.5,1274.0,1105.5,1369.5,1270.0,1108.0,1603.0,1206.5,1115.0,1315.5,1514.5,1205.0,1319.5,1446.0,1328.5,1342.0,1374.0,1212.5,1494.0:42.0,41.0,43.0,43.5,43.5,42.5,43.0,45.5,42.5,45.5,43.5,41.5,51.0,41.5,40.5,43.5,48.5,45.0,46.0,48.0,46.5,43.5,43.0,42.0,46.5:1
1.260000000000000000e+02,1.280000000000000000e+02,1.330000000000000000e+02,1.301153334545932694e+02,1.332403842684341839e+02,1.310000000000000000e+02,1.310000000000000000e+02,1.350000000000000000e+02,1.310000000000000000e+02,1.352368293032633915e+02,1.350000000000000000e+02,1.370000000000000000e+02,1.330000000000000000e+02,1.330000000000000000e+02,1.350000000000000000e+02,1.330000000000000000e+02,1.370000000000000000e+02,1.350000000000000000e+02,1.350000000000000000e+02,1.370000000000000000e+02,1.350000000000000000e+02,1.370000000000000000e+02,1.310000000000000000e+02,1.290000000000000000e+02,1.370000000000000000e+02:367.0,364.0,380.0,354.0014124265608,365.72393960472425,370.0,363.0,376.0,357.0,365.60361048545457,373.0,376.0,360.0,363.0,360.0,351.0,351.0,353.0,348.0,358.0,347.0,354.0,341.0,337.0,351.0:31067.5,31379.0,34154.5,30807.5,32479.0,32619.5,31622.0,34151.5,31302.5,32568.0,33184.0,34150.5,31444.5,31577.0,31685.0,30570.0,31205.5,31443.0,29947.0,31827.0,30430.5,31620.5,28919.5,29002.0,31903.5:6.921117638435049,0.16575962062003433,14.576825586857934,8.795561213544206,1.5848374714693538,13.022436647161866,6.503421632651921,14.787426341905842,0.17378445155932734,11.65405848818406,12.305264022536663,13.913103317177896,8.968466966320902,0.16911578553965637,0.16819607070975195,9.321585914360572,0.1755524907503944,15.397974369523652,8.525123267535442,14.772679957363207,10.696825203513669,17.077921689453365,8.247465168096513,0.1831662487545548,17.907231523600817:42.0,128.0,88.0,43.28972164382672,9.055385138137416,77.0,39.0,88.0,131.0,69.18092222571191,74.0,83.0,53.0,133.0,135.0,53.0,137.0,86.0,48.0,83.0,60.0,94.0,46.0,129.0,98.0:1071.0,1185.5,1274.0,1105.5,1369.5,1270.0,1108.0,1603.0,1206.5,1115.0,1315.5,1514.5,1205.0,1319.5,1446.0,1328.5,1342.0,1374.0,1212.5,1494.0,1635.5,1323.0,1145.5,1156.0,1622.0:42.5,43.0,45.5,42.5,45.5,43.5,41.5,51.0,41.5,40.5,43.5,48.5,45.0,46.0,48.0,46.5,43.5,43.0,42.0,46.5,49.5,44.5,41.5,40.5,48.0:1
1.310000000000000000e+02,1.310000000000000000e+02,1.350000000000000000e+02,1.310000000000000000e+02,1.352368293032633915e+02,1.350000000000000000e+02,1.370000000000000000e+02,1.330000000000000000e+02,1.330000000000000000e+02,1.350000000000000000e+02,1.330000000000000000e+02,1.370000000000000000e+02,1.350000000000000000e+02,1.350000000000000000e+02,1.370000000000000000e+02,1.350000000000000000e+02,1.370000000000000000e+02,1.310000000000000000e+02,1.290000000000000000e+02,1.370000000000000000e+02,1.310000000000000000e+02,1.310000000000000000e+02,1.310000000000000000e+02,1.290000000000000000e+02,1.290000000000000000e+02:370.0,363.0,376.0,357.0,365.60361048545457,373.0,376.0,360.0,363.0,360.0,351.0,351.0,353.0,348.0,358.0,347.0,354.0,341.0,337.0,351.0,338.0,338.0,332.0,326.0,338.0:32619.5,31622.0,34151.5,31302.5,32568.0,33184.0,34150.5,31444.5,31577.0,31685.0,30570.0,31205.5,31443.0,29947.0,31827.0,30430.5,31620.5,28919.5,29002.0,31903.5,29305.0,29305.0,28854.5,27506.5,29119.5:13.022436647161866,6.503421632651921,14.787426341905842,0.17378445155932734,11.65405848818406,12.305264022536663,13.913103317177896,8.968466966320902,0.16911578553965637,0.16819607070975195,9.321585914360572,0.1755524907503944,15.397974369523652,8.525123267535442,14.772679957363207,10.696825203513669,17.077921689453365,8.247465168096513,0.1831662487545548,17.907231523600817,13.322198723185055,13.322198723185055,16.17757023372772,0.19032491830096424,0.1873061726140469:77.0,39.0,88.0,131.0,69.18092222571191,74.0,83.0,53.0,133.0,135.0,53.0,137.0,86.0,48.0,83.0,60.0,94.0,46.0,129.0,98.0,72.0,72.0,85.0,129.0,129.0:1270.0,1108.0,1603.0,1206.5,1115.0,1315.5,1514.5,1205.0,1319.5,1446.0,1328.5,1342.0,1374.0,1212.5,1494.0,1635.5,1323.0,1145.5,1156.0,1622.0,1164.5,1164.5,1442.0,1075.0,1315.5:43.5,41.5,51.0,41.5,40.5,43.5,48.5,45.0,46.0,48.0,46.5,43.5,43.0,42.0,46.5,49.5,44.5,41.5,40.5,48.0,43.0,43.0,48.0,41.0,45.0:1
1.350000000000000000e+02,1.370000000000000000e+02,1.330000000000000000e+02,1.330000000000000000e+02,1.350000000000000000e+02,1.330000000000000000e+02,1.370000000000000000e+02,1.350000000000000000e+02,1.350000000000000000e+02,1.370000000000000000e+02,1.350000000000000000e+02,1.370000000000000000e+02,1.310000000000000000e+02,1.290000000000000000e+02,1.370000000000000000e+02,1.310000000000000000e+02,1.310000000000000000e+02,1.310000000000000000e+02,1.290000000000000000e+02,1.290000000000000000e+02,1.330000000000000000e+02,1.310000000000000000e+02,1.310000000000000000e+02,1.290000000000000000e+02,1.330000000000000000e+02:373.0,376.0,360.0,363.0,360.0,351.0,351.0,353.0,348.0,358.0,347.0,354.0,341.0,337.0,351.0,338.0,338.0,332.0,326.0,338.0,348.0,351.0,342.0,341.0,364.0:33184.0,34150.5,31444.5,31577.0,31685.0,30570.0,31205.5,31443.0,29947.0,31827.0,30430.5,31620.5,28919.5,29002.0,31903.5,29305.0,29305.0,28854.5,27506.5,29119.5,30878.5,30773.5,29516.5,29042.5,30948.0:12.305264022536663,13.913103317177896,8.968466966320902,0.16911578553965637,0.16819607070975195,9.321585914360572,0.1755524907503944,15.397974369523652,8.525123267535442,14.772679957363207,10.696825203513669,17.077921689453365,8.247465168096513,0.1831662487545548,17.907231523600817,13.322198723185055,13.322198723185055,16.17757023372772,0.19032491830096424,0.1873061726140469,18.22935730712477,18.29169343971673,16.41721118382658,16.581766197081723,0.18152284763824017:74.0,83.0,53.0,133.0,135.0,53.0,137.0,86.0,48.0,83.0,60.0,94.0,46.0,129.0,98.0,72.0,72.0,85.0,129.0,129.0,95.0,95.0,86.0,86.0,133.0:1315.5,1514.5,1205.0,1319.5,1446.0,1328.5,1342.0,1374.0,1212.5,1494.0,1635.5,1323.0,1145.5,1156.0,1622.0,1164.5,1164.5,1442.0,1075.0,1315.5,1663.5,1285.0,1265.0,1430.5,1637.5:43.5,48.5,45.0,46.0,48.0,46.5,43.5,43.0,42.0,46.5,49.5,44.5,41.5,40.5,48.0,43.0,43.0,48.0,41.0,45.0,48.5,47.5,45.0,47.0,49.5:1
1.330000000000000000e+02,1.370000000000000000e+02,1.350000000000000000e+02,1.350000000000000000e+02,1.370000000000000000e+02,1.350000000000000000e+02,1.370000000000000000e+02,1.310000000000000000e+02,1.290000000000000000e+02,1.370000000000000000e+02,1.310000000000000000e+02,1.310000000000000000e+02,1.310000000000000000e+02,1.290000000000000000e+02,1.290000000000000000e+02,1.330000000000000000e+02,1.310000000000000000e+02,1.310000000000000000e+02,1.290000000000000000e+02,1.330000000000000000e+02,1.330000000000000000e+02,1.290000000000000000e+02,1.290000000000000000e+02,1.230000000000000000e+02,1.282692480682723897e+02:351.0,351.0,353.0,348.0,358.0,347.0,354.0,341.0,337.0,351.0,338.0,338.0,332.0,326.0,338.0,348.0,351.0,342.0,341.0,364.0,364.0,366.0,372.0,354.0,356.66510903086663:30570.0,31205.5,31443.0,29947.0,31827.0,30430.5,31620.5,28919.5,29002.0,31903.5,29305.0,29305.0,28854.5,27506.5,29119.5,30878.5,30773.5,29516.5,29042.5,30948.0,30948.0,30346.5,30186.5,27608.0,28709.0:9.321585914360572,0.1755524907503944,15.397974369523652,8.525123267535442,14.772679957363207,10.696825203513669,17.077921689453365,8.247465168096513,0.1831662487545548,17.907231523600817,13.322198723185055,13.322198723185055,16.17757023372772,0.19032491830096424,0.1873061726140469,18.22935730712477,18.29169343971673,16.41721118382658,16.581766197081723,0.18152284763824017,0.18152284763824017,0.17986099831547284,0.17603174392974655,9.9599357353216,0.20435712849832813:53.0,137.0,86.0,48.0,83.0,60.0,94.0,46.0,129.0,98.0,72.0,72.0,85.0,129.0,129.0,95.0,95.0,86.0,86.0,133.0,133.0,129.0,129.0,53.0,128.2692480682724:1328.5,1342.0,1374.0,1212.5,1494.0,1635.5,1323.0,1145.5,1156.0,1622.0,1164.5,1164.5,1442.0,1075.0,1315.5,1663.5,1285.0,1265.0,1430.5,1637.5,1637.5,1309.0,1028.5,1018.5,1192.0:46.5,43.5,43.0,42.0,46.5,49.5,44.5,41.5,40.5,48.0,43.0,43.0,48.0,41.0,45.0,48.5,47.5,45.0,47.0,49.5,49.5,47.0,42.0,41.0,43.5:1
1.350000000000000000e+02,1.370000000000000000e+02,1.310000000000000000e+02,1.290000000000000000e+02,1.370000000000000000e+02,1.310000000000000000e+02,1.310000000000000000e+02,1.310000000000000000e+02,1.290000000000000000e+02,1.290000000000000000e+02,1.330000000000000000e+02,1.310000000000000000e+02,1.310000000000000000e+02,1.290000000000000000e+02,1.330000000000000000e+02,1.330000000000000000e+02,1.290000000000000000e+02,1.290000000000000000e+02,1.230000000000000000e+02,1.282692480682723897e+02,1.260000000000000000e+02,1.290000000000000000e+02,1.240000000000000000e+02,1.261507035255848308e+02,1.260000000000000000e+02:347.0,354.0,341.0,337.0,351.0,338.0,338.0,332.0,326.0,338.0,348.0,351.0,342.0,341.0,364.0,364.0,366.0,372.0,354.0,356.66510903086663,360.0,359.0,348.0,334.32020579079574,340.0:30430.5,31620.5,28919.5,29002.0,31903.5,29305.0,29305.0,28854.5,27506.5,29119.5,30878.5,30773.5,29516.5,29042.5,30948.0,30948.0,30346.5,30186.5,27608.0,28709.0,29028.0,29264.5,27252.5,27386.5,27605.5:10.696825203513669,17.077921689453365,8.247465168096513,0.1831662487545548,17.907231523600817,13.322198723185055,13.322198723185055,16.17757023372772,0.19032491830096424,0.1873061726140469,18.22935730712477,18.29169343971673,16.41721118382658,16.581766197081723,0.18152284763824017,0.18152284763824017,0.17986099831547284,0.17603174392974655,9.9599357353216,0.20435712849832813,13.981600905747703,15.989882495466627,10.044648346348833,0.20389310743955127,14.19650068324057:60.0,94.0,46.0,129.0,98.0,72.0,72.0,85.0,129.0,129.0,95.0,95.0,86.0,86.0,133.0,133.0,129.0,129.0,53.0,128.2692480682724,79.0,86.0,56.0,126.15070352558485,76.0:1635.5,1323.0,1145.5,1156.0,1622.0,1164.5,1164.5,1442.0,1075.0,1315.5,1663.5,1285.0,1265.0,1430.5,1637.5,1637.5,1309.0,1028.5,1018.5,1192.0,1527.0,1318.0,1097.0,1228.0,1133.0:49.5,44.5,41.5,40.5,48.0,43.0,43.0,48.0,41.0,45.0,48.5,47.5,45.0,47.0,49.5,49.5,47.0,42.0,41.0,43.5,47.5,47.0,40.0,43.0,40.5:1
1.310000000000000000e+02,1.310000000000000000e+02,1.310000000000000000e+02,1.290000000000000000e+02,1.290000000000000000e+02,1.330000000000000000e+02,1.310000000000000000e+02,1.310000000000000000e+02,1.290000000000000000e+02,1.330000000000000000e+02,1.330000000000000000e+02,1.290000000000000000e+02,1.290000000000000000e+02,1.230000000000000000e+02,1.282692480682723897e+02,1.260000000000000000e+02,1.290000000000000000e+02,1.240000000000000000e+02,1.261507035255848308e+02,1.260000000000000000e+02,1.260000000000000000e+02,1.260000000000000000e+02,1.261507035255848308e+02,1.280000000000000000e+02,1.260000000000000000e+02:338.0,338.0,332.0,326.0,338.0,348.0,351.0,342.0,341.0,364.0,364.0,366.0,372.0,354.0,356.66510903086663,360.0,359.0,348.0,334.32020579079574,340.0,343.0,344.0,348.4623365587736,354.0,373.0:29305.0,29305.0,28854.5,27506.5,29119.5,30878.5,30773.5,29516.5,29042.5,30948.0,30948.0,30346.5,30186.5,27608.0,28709.0,29028.0,29264.5,27252.5,27386.5,27605.5,28293.0,27906.0,28746.5,29627.0,30607.0:13.322198723185055,13.322198723185055,16.17757023372772,0.19032491830096424,0.1873061726140469,18.22935730712477,18.29169343971673,16.41721118382658,16.581766197081723,0.18152284763824017,0.18152284763824017,0.17986099831547284,0.17603174392974655,9.9599357353216,0.20435712849832813,13.981600905747703,15.989882495466627,10.044648346348833,0.20389310743955127,14.19650068324057,0.19431730723952476,13.777268705691023,17.390151344447183,15.65789434948618,16.51373133688053:72.0,72.0,85.0,129.0,129.0,95.0,95.0,86.0,86.0,133.0,133.0,129.0,129.0,53.0,128.2692480682724,79.0,86.0,56.0,126.15070352558485,76.0,126.0,74.0,85.84287972802403,85.0,88.0:1164.5,1164.5,1442.0,1075.0,1315.5,1663.5,1285.0,1265.0,1430.5,1637.5,1637.5,1309.0,1028.5,1018.5,1192.0,1527.0,1318.0,1097.0,1228.0,1133.0,1513.0,1161.5,1250.0,1557.0,1314.5:43.0,43.0,48.0,41.0,45.0,48.5,47.5,45.0,47.0,49.5,49.5,47.0,42.0,41.0,43.5,47.5,47.0,40.0,43.0,40.5,47.5,43.0,44.5,49.0,44.0:1
1.330000000000000000e+02,1.310000000000000000e+02,1.310000000000000000e+02,1.290000000000000000e+02,1.330000000000000000e+02,1.330000000000000000e+02,1.290000000000000000e+02,1.290000000000000000e+02,1.230000000000000000e+02,1.282692480682723897e+02,1.260000000000000000e+02,1.290000000000000000e+02,1.240000000000000000e+02,1.261507035255848308e+02,1.260000000000000000e+02,1.260000000000000000e+02,1.260000000000000000e+02,1.261507035255848308e+02,1.280000000000000000e+02,1.260000000000000000e+02,1.261942946412396225e+02,1.231462545106427484e+02,1.242577965360725329e+02,1.275656693628814793e+02,1.240000000000000000e+02:348.0,351.0,342.0,341.0,364.0,364.0,366.0,372.0,354.0,356.66510903086663,360.0,359.0,348.0,334.32020579079574,340.0,343.0,344.0,348.4623365587736,354.0,373.0,369.5970779105268,380.47470349551486,379.63798545456433,393.74230151204233,411.0:30878.5,30773.5,29516.5,29042.5,30948.0,30948.0,30346.5,30186.5,27608.0,28709.0,29028.0,29264.5,27252.5,27386.5,27605.5,28293.0,27906.0,28746.5,29627.0,30607.0,30265.0,30902.5,31126.5,33220.5,34318.5:18.22935730712477,18.29169343971673,16.41721118382658,16.581766197081723,0.18152284763824017,0.18152284763824017,0.17986099831547284,0.17603174392974655,9.9599357353216,0.20435712849832813,13.981600905747703,15.989882495466627,10.044648346348833,0.20389310743955127,14.19650068324057,0.19431730723952476,13.777268705691023,17.390151344447183,15.65789434948618,16.51373133688053,0.1647557126501247,0.6694508031419646,12.51416713106572,14.560053465713263,12.758628039901147:95.0,95.0,86.0,86.0,133.0,133.0,129.0,129.0,53.0,128.2692480682724,79.0,86.0,56.0,126.15070352558485,76.0,126.0,74.0,85.84287972802403,85.0,88.0,126.19429464123962,123.14625451064273,77.1621668954417,85.37564055396598,81.0:1663.5,1285.0,1265.0,1430.5,1637.5,1637.5,1309.0,1028.5,1018.5,1192.0,1527.0,1318.0,1097.0,1228.0,1133.0,1513.0,1161.5,1250.0,1557.0,1314.5,1166.0,1366.0,1120.0,1334.0,1445.5:48.5,47.5,45.0,47.0,49.5,49.5,47.0,42.0,41.0,43.5,47.5,47.0,40.0,43.0,40.5,47.5,43.0,44.5,49.0,44.0,42.5,44.5,41.0,44.0,49.0:1
1.330000000000000000e+02,1.290000000000000000e+02,1.290000000000000000e+02,1.230000000000000000e+02,1.282692480682723897e+02,1.260000000000000000e+02,1.290000000000000000e+02,1.240000000000000000e+02,1.261507035255848308e+02,1.260000000000000000e+02,1.260000000000000000e+02,1.260000000000000000e+02,1.261507035255848308e+02,1.280000000000000000e+02,1.260000000000000000e+02,1.261942946412396225e+02,1.231462545106427484e+02,1.242577965360725329e+02,1.275656693628814793e+02,1.240000000000000000e+02,1.260000000000000000e+02,1.280000000000000000e+02,1.280000000000000000e+02,1.310000000000000000e+02,1.310000000000000000e+02:364.0,366.0,372.0,354.0,356.66510903086663,360.0,359.0,348.0,334.32020579079574,340.0,343.0,344.0,348.4623365587736,354.0,373.0,369.5970779105268,380.47470349551486,379.63798545456433,393.74230151204233,411.0,401.0,404.0,404.0,401.0,398.0:30948.0,30346.5,30186.5,27608.0,28709.0,29028.0,29264.5,27252.5,27386.5,27605.5,28293.0,27906.0,28746.5,29627.0,30607.0,30265.0,30902.5,31126.5,33220.5,34318.5,33497.5,34389.0,34167.0,34593.5,34258.5:0.18152284763824017,0.17986099831547284,0.17603174392974655,9.9599357353216,0.20435712849832813,13.981600905747703,15.989882495466627,10.044648346348833,0.20389310743955127,14.19650068324057,0.19431730723952476,13.777268705691023,17.390151344447183,15.65789434948618,16.51373133688053,0.1647557126501247,0.6694508031419646,12.51416713106572,14.560053465713263,12.758628039901147,0.15654307994371655,0.15234261161885426,11.1793333981518,10.190497402196725,11.009764978235607:133.0,129.0,129.0,53.0,128.2692480682724,79.0,86.0,56.0,126.15070352558485,76.0,126.0,74.0,85.84287972802403,85.0,88.0,126.19429464123962,123.14625451064273,77.1621668954417,85.37564055396598,81.0,126.0,128.0,69.0,65.0,67.0:1637.5,1309.0,1028.5,1018.5,1192.0,1527.0,1318.0,1097.0,1228.0,1133.0,1513.0,1161.5,1250.0,1557.0,1314.5,1166.0,1366.0,1120.0,1334.0,1445.5,1057.0,1382.0,1279.0,1337.0,1185.0:49.5,47.0,42.0,41.0,43.5,47.5,47.0,40.0,43.0,40.5,47.5,43.0,44.5,49.0,44.0,42.5,44.5,41.0,44.0,49.0,43.0,44.0,45.0,46.0,42.5:1
1.260000000000000000e+02,1.290000000000000000e+02,1.240000000000000000e+02,1.261507035255848308e+02,1.260000000000000000e+02,1.260000000000000000e+02,1.260000000000000000e+02,1.261507035255848308e+02,1.280000000000000000e+02,1.260000000000000000e+02,1.261942946412396225e+02,1.231462545106427484e+02,1.242577965360725329e+02,1.275656693628814793e+02,1.240000000000000000e+02,1.260000000000000000e+02,1.280000000000000000e+02,1.280000000000000000e+02,1.310000000000000000e+02,1.310000000000000000e+02,1.370000000000000000e+02,1.330000000000000000e+02,1.350000000000000000e+02,1.350000000000000000e+02,1.361800279042415127e+02:360.0,359.0,348.0,334.32020579079574,340.0,343.0,344.0,348.4623365587736,354.0,373.0,369.5970779105268,380.47470349551486,379.63798545456433,393.74230151204233,411.0,401.0,404.0,404.0,401.0,398.0,398.0,386.0,392.0,398.0,396.6106403010388:29028.0,29264.5,27252.5,27386.5,27605.5,28293.0,27906.0,28746.5,29627.0,30607.0,30265.0,30902.5,31126.5,33220.5,34318.5,33497.5,34389.0,34167.0,34593.5,34258.5,35593.5,33751.0,34147.5,35500.0,35631.5:13.981600905747703,15.989882495466627,10.044648346348833,0.20389310743955127,14.19650068324057,0.19431730723952476,13.777268705691023,17.390151344447183,15.65789434948618,16.51373133688053,0.1647557126501247,0.6694508031419646,12.51416713106572,14.560053465713263,12.758628039901147,0.15654307994371655,0.15234261161885426,11.1793333981518,10.190497402196725,11.009764978235607,13.820816342688037,8.897303537581653,8.894781813151782,13.807574307060552,13.357458754013788:79.0,86.0,56.0,126.15070352558485,76.0,126.0,74.0,85.84287972802403,85.0,88.0,126.19429464123962,123.14625451064273,77.1621668954417,85.37564055396598,81.0,126.0,128.0,69.0,65.0,67.0,88.0,56.0,56.0,86.0,86.14522621712707:1527.0,1318.0,1097.0,1228.0,1133.0,1513.0,1161.5,1250.0,1557.0,1314.5,1166.0,1366.0,1120.0,1334.0,1445.5,1057.0,1382.0,1279.0,1337.0,1185.0,1467.5,1171.5,1126.0,1437.0,1258.5:47.5,47.0,40.0,43.0,40.5,47.5,43.0,44.5,49.0,44.0,42.5,44.5,41.0,44.0,49.0,43.0,44.0,45.0,46.0,42.5,48.0,42.0,42.5,44.0,44.0:1
1.260000000000000000e+02,1.260000000000000000e+02,1.261507035255848308e+02,1.280000000000000000e+02,1.260000000000000000e+02,1.261942946412396225e+02,1.231462545106427484e+02,1.242577965360725329e+02,1.275656693628814793e+02,1.240000000000000000e+02,1.260000000000000000e+02,1.280000000000000000e+02,1.280000000000000000e+02,1.310000000000000000e+02,1.310000000000000000e+02,1.370000000000000000e+02,1.330000000000000000e+02,1.350000000000000000e+02,1.350000000000000000e+02,1.361800279042415127e+02,1.372953021774598028e+02,1.392300254973760900e+02,1.392300254973760900e+02,1.402462120700591299e+02,1.400000000000000000e+02:343.0,344.0,348.4623365587736,354.0,373.0,369.5970779105268,380.47470349551486,379.63798545456433,393.74230151204233,411.0,401.0,404.0,404.0,401.0,398.0,398.0,386.0,392.0,398.0,396.6106403010388,387.806652856807,389.6793553679743,378.6396703991804,370.5199049983685,379.0:28293.0,27906.0,28746.5,29627.0,30607.0,30265.0,30902.5,31126.5,33220.5,34318.5,33497.5,34389.0,34167.0,34593.5,34258.5,35593.5,33751.0,34147.5,35500.0,35631.5,34236.5,35110.0,34584.5,34360.0,34630.0:0.19431730723952476,13.777268705691023,17.390151344447183,15.65789434948618,16.51373133688053,0.1647557126501247,0.6694508031419646,12.51416713106572,14.560053465713263,12.758628039901147,0.15654307994371655,0.15234261161885426,11.1793333981518,10.190497402196725,11.009764978235607,13.820816342688037,8.897303537581653,8.894781813151782,13.807574307060552,13.357458754013788,9.347541779271868,13.153080031946612,0.1624478054733663,0.0,14.083658420772094:126.0,74.0,85.84287972802403,85.0,88.0,126.19429464123962,123.14625451064273,77.1621668954417,85.37564055396598,81.0,126.0,128.0,69.0,65.0,67.0,88.0,56.0,56.0,86.0,86.14522621712707,57.140178508646606,81.15417426109391,139.2300254973761,140.24621207005913,85.0:1513.0,1161.5,1250.0,1557.0,1314.5,1166.0,1366.0,1120.0,1334.0,1445.5,1057.0,1382.0,1279.0,1337.0,1185.0,1467.5,1171.5,1126.0,1437.0,1258.5,1196.5,1284.0,1254.5,1307.0,1227.5:47.5,43.0,44.5,49.0,44.0,42.5,44.5,41.0,44.0,49.0,43.0,44.0,45.0,46.0,42.5,48.0,42.0,42.5,44.0,44.0,45.5,48.5,44.5,44.5,43.0:1
1.261942946412396225e+02,1.231462545106427484e+02,1.242577965360725329e+02,1.275656693628814793e+02,1.240000000000000000e+02,1.260000000000000000e+02,1.280000000000000000e+02,1.280000000000000000e+02,1.310000000000000000e+02,1.310000000000000000e+02,1.370000000000000000e+02,1.330000000000000000e+02,1.350000000000000000e+02,1.350000000000000000e+02,1.361800279042415127e+02,1.372953021774598028e+02,1.392300254973760900e+02,1.392300254973760900e+02,1.402462120700591299e+02,1.400000000000000000e+02,1.435896932234343808e+02,1.430978686074673760e+02,1.463283977907227609e+02,1.441561653208075597e+02,1.447342392110450078e+02:369.5970779105268,380.47470349551486,379.63798545456433,393.74230151204233,411.0,401.0,404.0,404.0,401.0,398.0,398.0,386.0,392.0,398.0,396.6106403010388,387.806652856807,389.6793553679743,378.6396703991804,370.5199049983685,379.0,379.61691216277495,365.5051299229602,380.938315216519,372.68753668455287,372.2284244922733:30265.0,30902.5,31126.5,33220.5,34318.5,33497.5,34389.0,34167.0,34593.5,34258.5,35593.5,33751.0,34147.5,35500.0,35631.5,34236.5,35110.0,34584.5,34360.0,34630.0,35132.0,34897.0,36541.5,35762.0,35719.0:0.1647557126501247,0.6694508031419646,12.51416713106572,14.560053465713263,12.758628039901147,0.15654307994371655,0.15234261161885426,11.1793333981518,10.190497402196725,11.009764978235607,13.820816342688037,8.897303537581653,8.894781813151782,13.807574307060552,13.357458754013788,9.347541779271868,13.153080031946612,0.1624478054733663,0.0,14.083658420772094,0.17514745560163353,22.71699202401997,24.396101078094286,0.5114986805957823,0.21096789812091624:126.19429464123962,123.14625451064273,77.1621668954417,85.37564055396598,81.0,126.0,128.0,69.0,65.0,67.0,88.0,56.0,56.0,86.0,86.14522621712707,57.140178508646606,81.15417426109391,139.2300254973761,140.24621207005913,85.0,143.58969322343438,92.64987857520376,106.70520137275408,144.15616532080756,144.734239211045:1166.0,1366.0,1120.0,1334.0,1445.5,1057.0,1382.0,1279.0,1337.0,1185.0,1467.5,1171.5,1126.0,1437.0,1258.5,1196.5,1284.0,1254.5,1307.0,1227.5,1184.5,1208.0,1375.5,1214.0,1256.5:42.5,44.5,41.0,44.0,49.0,43.0,44.0,45.0,46.0,42.5,48.0,42.0,42.5,44.0,44.0,45.5,48.5,44.5,44.5,43.0,44.0,42.5,44.5,44.0,44.0:1
1.260000000000000000e+02,1.280000000000000000e+02,1.280000000000000000e+02,1.310000000000000000e+02,1.310000000000000000e+02,1.370000000000000000e+02,1.330000000000000000e+02,1.350000000000000000e+02,1.350000000000000000e+02,1.361800279042415127e+02,1.372953021774598028e+02,1.392300254973760900e+02,1.392300254973760900e+02,1.402462120700591299e+02,1.400000000000000000e+02,1.435896932234343808e+02,1.430978686074673760e+02,1.463283977907227609e+02,1.441561653208075597e+02,1.447342392110450078e+02,1.435618333680647822e+02,1.427900556761569533e+02,1.428635712839350731e+02,1.428985654231699982e+02,1.427900556761569533e+02:401.0,404.0,404.0,401.0,398.0,398.0,386.0,392.0,398.0,396.6106403010388,387.806652856807,389.6793553679743,378.6396703991804,370.5199049983685,379.0,379.61691216277495,365.5051299229602,380.938315216519,372.68753668455287,372.2284244922733,368.70584481399254,377.1272994626616,374.83329627982624,374.14435716712336,377.23467497036904:33497.5,34389.0,34167.0,34593.5,34258.5,35593.5,33751.0,34147.5,35500.0,35631.5,34236.5,35110.0,34584.5,34360.0,34630.0,35132.0,34897.0,36541.5,35762.0,35719.0,35202.0,35946.5,35792.0,35788.5,36212.5:0.15654307994371655,0.15234261161885426,11.1793333981518,10.190497402196725,11.009764978235607,13.820816342688037,8.897303537581653,8.894781813151782,13.807574307060552,13.357458754013788,9.347541779271868,13.153080031946612,0.1624478054733663,0.0,14.083658420772094,0.17514745560163353,22.71699202401997,24.396101078094286,0.5114986805957823,0.21096789812091624,21.923221037996075,19.118325810248727,22.67832132274893,0.2434631557931889,0.18005071616707308:126.0,128.0,69.0,65.0,67.0,88.0,56.0,56.0,86.0,86.14522621712707,57.140178508646606,81.15417426109391,139.2300254973761,140.24621207005913,85.0,143.58969322343438,92.64987857520376,106.70520137275408,144.15616532080756,144.734239211045,94.72592042308166,100.60318086422517,101.2719112093773,142.89856542317,142.79005567615695:1057.0,1382.0,1279.0,1337.0,1185.0,1467.5,1171.5,1126.0,1437.0,1258.5,1196.5,1284.0,1254.5,1307.0,1227.5,1184.5,1208.0,1375.5,1214.0,1256.5,1170.0,1421.0,1350.5,1287.5,1383.0:43.0,44.0,45.0,46.0,42.5,48.0,42.0,42.5,44.0,44.0,45.5,48.5,44.5,44.5,43.0,44.0,42.5,44.5,44.0,44.0,42.5,49.0,45.5,47.0,44.5:1
1.370000000000000000e+02,1.330000000000000000e+02,1.350000000000000000e+02,1.350000000000000000e+02,1.361800279042415127e+02,1.372953021774598028e+02,1.392300254973760900e+02,1.392300254973760900e+02,1.402462120700591299e+02,1.400000000000000000e+02,1.435896932234343808e+02,1.430978686074673760e+02,1.463283977907227609e+02,1.441561653208075597e+02,1.447342392110450078e+02,1.435618333680647822e+02,1.427900556761569533e+02,1.428635712839350731e+02,1.428985654231699982e+02,1.427900556761569533e+02,1.420000000000000000e+02,1.409113196304682845e+02,1.435896932234343808e+02,1.440000000000000000e+02,1.437845610627232702e+02:398.0,386.0,392.0,398.0,396.6106403010388,387.806652856807,389.6793553679743,378.6396703991804,370.5199049983685,379.0,379.61691216277495,365.5051299229602,380.938315216519,372.68753668455287,372.2284244922733,368.70584481399254,377.1272994626616,374.83329627982624,374.14435716712336,377.23467497036904,385.0,384.30196460595926,384.5958918137322,392.0,382.099463490856:35593.5,33751.0,34147.5,35500.0,35631.5,34236.5,35110.0,34584.5,34360.0,34630.0,35132.0,34897.0,36541.5,35762.0,35719.0,35202.0,35946.5,35792.0,35788.5,36212.5,36553.5,36307.0,37287.5,37047.5,36118.5:13.820816342688037,8.897303537581653,8.894781813151782,13.807574307060552,13.357458754013788,9.347541779271868,13.153080031946612,0.1624478054733663,0.0,14.083658420772094,0.17514745560163353,22.71699202401997,24.396101078094286,0.5114986805957823,0.21096789812091624,21.923221037996075,19.118325810248727,22.67832132274893,0.2434631557931889,0.18005071616707308,16.04946725856821,0.16959993798108708,0.0,17.206529584825226,18.252788366881127:88.0,56.0,56.0,86.0,86.14522621712707,57.140178508646606,81.15417426109391,139.2300254973761,140.24621207005913,85.0,143.58969322343438,92.64987857520376,106.70520137275408,144.15616532080756,144.734239211045,94.72592042308166,100.60318086422517,101.2719112093773,142.89856542317,142.79005567615695,97.0,140.91131963046828,143.58969322343438,105.0,97.62171889492625:1467.5,1171.5,1126.0,1437.0,1258.5,1196.5,1284.0,1254.5,1307.0,1227.5,1184.5,1208.0,1375.5,1214.0,1256.5,1170.0,1421.0,1350.5,1287.5,1383.0,1481.5,1578.0,1542.0,1641.0,1277.0:48.0,42.0,42.5,44.0,44.0,45.5,48.5,44.5,44.5,43.0,44.0,42.5,44.5,44.0,44.0,42.5,49.0,45.5,47.0,44.5,45.5,44.5,48.5,48.5,42.0:1
1.372953021774598028e+02,1.392300254973760900e+02,1.392300254973760900e+02,1.402462120700591299e+02,1.400000000000000000e+02,1.435896932234343808e+02,1.430978686074673760e+02,1.463283977907227609e+02,1.441561653208075597e+02,1.447342392110450078e+02,1.435618333680647822e+02,1.427900556761569533e+02,1.428635712839350731e+02,1.428985654231699982e+02,1.427900556761569533e+02,1.420000000000000000e+02,1.409113196304682845e+02,1.435896932234343808e+02,1.440000000000000000e+02,1.437845610627232702e+02,1.451206394693738844e+02,1.442809758769325867e+02,1.420000000000000000e+02,1.400000000000000000e+02,1.420000000000000000e+02:387.806652856807,389.6793553679743,378.6396703991804,370.5199049983685,379.0,379.61691216277495,365.5051299229602,380.938315216519,372.68753668455287,372.2284244922733,368.70584481399254,377.1272994626616,374.83329627982624,374.14435716712336,377.23467497036904,385.0,384.30196460595926,384.5958918137322,392.0,382.099463490856,388.9730067755345,390.8004605933826,395.0,395.0,388.0:34236.5,35110.0,34584.5,34360.0,34630.0,35132.0,34897.0,36541.5,35762.0,35719.0,35202.0,35946.5,35792.0,35788.5,36212.5,36553.5,36307.0,37287.5,37047.5,36118.5,37264.5,37196.0,37084.0,37200.5,36599.0:9.347541779271868,13.153080031946612,0.1624478054733663,0.0,14.083658420772094,0.17514745560163353,22.71699202401997,24.396101078094286,0.5114986805957823,0.21096789812091624,21.923221037996075,19.118325810248727,22.67832132274893,0.2434631557931889,0.18005071616707308,16.04946725856821,0.16959993798108708,0.0,17.206529584825226,18.252788366881127,20.060221692479853,15.759668135791628,15.387838351017779,12.594678259134156,14.841977086140764:57.140178508646606,81.15417426109391,139.2300254973761,140.24621207005913,85.0,143.58969322343438,92.64987857520376,106.70520137275408,144.15616532080756,144.734239211045,94.72592042308166,100.60318086422517,101.2719112093773,142.89856542317,142.79005567615695,97.0,140.91131963046828,143.58969322343438,105.0,97.62171889492625,103.81714694596457,95.18928511129809,97.0,81.0,93.0:1196.5,1284.0,1254.5,1307.0,1227.5,1184.5,1208.0,1375.5,1214.0,1256.5,1170.0,1421.0,1350.5,1287.5,1383.0,1481.5,1578.0,1542.0,1641.0,1277.0,1448.0,1242.0,1238.0,1470.0,1148.0:45.5,48.5,44.5,44.5,43.0,44.0,42.5,44.5,44.0,44.0,42.5,49.0,45.5,47.0,44.5,45.5,44.5,48.5,48.5,42.0,46.5,43.0,41.0,46.5,43.0:1
1.435896932234343808e+02,1.430978686074673760e+02,1.463283977907227609e+02,1.441561653208075597e+02,1.447342392110450078e+02,1.435618333680647822e+02,1.427900556761569533e+02,1.428635712839350731e+02,1.428985654231699982e+02,1.427900556761569533e+02,1.420000000000000000e+02,1.409113196304682845e+02,1.435896932234343808e+02,1.440000000000000000e+02,1.437845610627232702e+02,1.451206394693738844e+02,1.442809758769325867e+02,1.420000000000000000e+02,1.400000000000000000e+02,1.420000000000000000e+02,1.450000000000000000e+02,1.400000000000000000e+02,1.400000000000000000e+02,1.400000000000000000e+02,1.370000000000000000e+02:379.61691216277495,365.5051299229602,380.938315216519,372.68753668455287,372.2284244922733,368.70584481399254,377.1272994626616,374.83329627982624,374.14435716712336,377.23467497036904,385.0,384.30196460595926,384.5958918137322,392.0,382.099463490856,388.9730067755345,390.8004605933826,395.0,395.0,388.0,397.0,402.0,402.0,402.0,395.0:35132.0,34897.0,36541.5,35762.0,35719.0,35202.0,35946.5,35792.0,35788.5,36212.5,36553.5,36307.0,37287.5,37047.5,36118.5,37264.5,37196.0,37084.0,37200.5,36599.0,37993.5,37237.0,37237.0,37237.0,36698.0:0.17514745560163353,22.71699202401997,24.396101078094286,0.5114986805957823,0.21096789812091624,21.923221037996075,19.118325810248727,22.67832132274893,0.2434631557931889,0.18005071616707308,16.04946725856821,0.16959993798108708,0.0,17.206529584825226,18.252788366881127,20.060221692479853,15.759668135791628,15.387838351017779,12.594678259134156,14.841977086140764,16.08228628244168,15.585478266480262,15.585478266480262,15.585478266480262,14.888780558430476:143.58969322343438,92.64987857520376,106.70520137275408,144.15616532080756,144.734239211045,94.72592042308166,100.60318086422517,101.2719112093773,142.89856542317,142.79005567615695,97.0,140.91131963046828,143.58969322343438,105.0,97.62171889492625,103.81714694596457,95.18928511129809,97.0,81.0,93.0,102.0,95.0,95.0,95.0,92.0:1184.5,1208.0,1375.5,1214.0,1256.5,1170.0,1421.0,1350.5,1287.5,1383.0,1481.5,1578.0,1542.0,1641.0,1277.0,1448.0,1242.0,1238.0,1470.0,1148.0,1140.0,1319.5,1319.5,1319.5,1134.5:44.0,42.5,44.5,44.0,44.0,42.5,49.0,45.5,47.0,44.5,45.5,44.5,48.5,48.5,42.0,46.5,43.0,41.0,46.5,43.0,43.0,45.0,45.0,45.0,42.0:1
1.435618333680647822e+02,1.427900556761569533e+02,1.428635712839350731e+02,1.428985654231699982e+02,1.427900556761569533e+02,1.420000000000000000e+02,1.409113196304682845e+02,1.435896932234343808e+02,1.440000000000000000e+02,1.437845610627232702e+02,1.451206394693738844e+02,1.442809758769325867e+02,1.420000000000000000e+02,1.400000000000000000e+02,1.420000000000000000e+02,1.450000000000000000e+02,1.400000000000000000e+02,1.400000000000000000e+02,1.400000000000000000e+02,1.370000000000000000e+02,1.370000000000000000e+02,1.414284271283535190e+02,1.393592479887861657e+02,1.406022759417499515e+02,1.400000000000000000e+02:368.70584481399254,377.1272994626616,374.83329627982624,374.14435716712336,377.23467497036904,385.0,384.30196460595926,384.5958918137322,392.0,382.099463490856,388.9730067755345,390.8004605933826,395.0,395.0,388.0,397.0,402.0,402.0,402.0,395.0,385.0,391.0767188161423,383.95051764517774,383.60005213763986,389.0:35202.0,35946.5,35792.0,35788.5,36212.5,36553.5,36307.0,37287.5,37047.5,36118.5,37264.5,37196.0,37084.0,37200.5,36599.0,37993.5,37237.0,37237.0,37237.0,36698.0,36110.5,37208.0,36357.5,36269.5,37003.0:21.923221037996075,19.118325810248727,22.67832132274893,0.2434631557931889,0.18005071616707308,16.04946725856821,0.16959993798108708,0.0,17.206529584825226,18.252788366881127,20.060221692479853,15.759668135791628,15.387838351017779,12.594678259134156,14.841977086140764,16.08228628244168,15.585478266480262,15.585478266480262,15.585478266480262,14.888780558430476,14.129083267437544,16.48837984023083,0.5343979198618589,0.17447580301347887,14.692462630651724:94.72592042308166,100.60318086422517,101.2719112093773,142.89856542317,142.79005567615695,97.0,140.91131963046828,143.58969322343438,105.0,97.62171889492625,103.81714694596457,95.18928511129809,97.0,81.0,93.0,102.0,95.0,95.0,95.0,92.0,88.0,95.33624704172072,139.35924798878617,140.60227594174995,90.0:1170.0,1421.0,1350.5,1287.5,1383.0,1481.5,1578.0,1542.0,1641.0,1277.0,1448.0,1242.0,1238.0,1470.0,1148.0,1140.0,1319.5,1319.5,1319.5,1134.5,1248.0,1393.5,1183.5,1116.5,1254.5:42.5,49.0,45.5,47.0,44.5,45.5,44.5,48.5,48.5,42.0,46.5,43.0,41.0,46.5,43.0,43.0,45.0,45.0,45.0,42.0,41.5,45.0,40.5,41.0,47.0:1
1.420000000000000000e+02,1.409113196304682845e+02,1.435896932234343808e+02,1.440000000000000000e+02,1.437845610627232702e+02,1.451206394693738844e+02,1.442809758769325867e+02,1.420000000000000000e+02,1.400000000000000000e+02,1.420000000000000000e+02,1.450000000000000000e+02,1.400000000000000000e+02,1.400000000000000000e+02,1.400000000000000000e+02,1.370000000000000000e+02,1.370000000000000000e+02,1.414284271283535190e+02,1.393592479887861657e+02,1.406022759417499515e+02,1.400000000000000000e+02,1.381774221788784018e+02,1.405133445620023736e+02,1.405133445620023736e+02,1.406022759417499515e+02,1.392300254973760900e+02:385.0,384.30196460595926,384.5958918137322,392.0,382.099463490856,388.9730067755345,390.8004605933826,395.0,395.0,388.0,397.0,402.0,402.0,402.0,395.0,385.0,391.0767188161423,383.95051764517774,383.60005213763986,389.0,381.6346420334506,384.5958918137322,384.5958918137322,377.53410441971994,384.68818541774846:36553.5,36307.0,37287.5,37047.5,36118.5,37264.5,37196.0,37084.0,37200.5,36599.0,37993.5,37237.0,37237.0,37237.0,36698.0,36110.5,37208.0,36357.5,36269.5,37003.0,36255.0,36633.5,36633.5,35931.5,36563.5:16.04946725856821,0.16959993798108708,0.0,17.206529584825226,18.252788366881127,20.060221692479853,15.759668135791628,15.387838351017779,12.594678259134156,14.841977086140764,16.08228628244168,15.585478266480262,15.585478266480262,15.585478266480262,14.888780558430476,14.129083267437544,16.48837984023083,0.5343979198618589,0.17447580301347887,14.692462630651724,14.655576517601956,0.16960773255611566,0.16960773255611566,0.17651351880381227,0.0:97.0,140.91131963046828,143.58969322343438,105.0,97.62171889492625,103.81714694596457,95.18928511129809,97.0,81.0,93.0,102.0,95.0,95.0,95.0,92.0,88.0,95.33624704172072,139.35924798878617,140.60227594174995,90.0,89.08984229416954,140.51334456200237,140.51334456200237,140.60227594174995,84.1486779456457:1481.5,1578.0,1542.0,1641.0,1277.0,1448.0,1242.0,1238.0,1470.0,1148.0,1140.0,1319.5,1319.5,1319.5,1134.5,1248.0,1393.5,1183.5,1116.5,1254.5,1156.0,1279.0,1279.0,1270.0,1203.5:45.5,44.5,48.5,48.5,42.0,46.5,43.0,41.0,46.5,43.0,43.0,45.0,45.0,45.0,42.0,41.5,45.0,40.5,41.0,47.0,39.5,44.5,44.5,43.0,43.0:1
1.451206394693738844e+02,1.442809758769325867e+02,1.420000000000000000e+02,1.400000000000000000e+02,1.420000000000000000e+02,1.450000000000000000e+02,1.400000000000000000e+02,1.400000000000000000e+02,1.400000000000000000e+02,1.370000000000000000e+02,1.370000000000000000e+02,1.414284271283535190e+02,1.393592479887861657e+02,1.406022759417499515e+02,1.400000000000000000e+02,1.381774221788784018e+02,1.405133445620023736e+02,1.405133445620023736e+02,1.406022759417499515e+02,1.392300254973760900e+02,1.370000000000000000e+02,1.380000000000000000e+02,1.400000000000000000e+02,1.373644786689775970e+02,1.400000000000000000e+02:388.9730067755345,390.8004605933826,395.0,395.0,388.0,397.0,402.0,402.0,402.0,395.0,385.0,391.0767188161423,383.95051764517774,383.60005213763986,389.0,381.6346420334506,384.5958918137322,384.5958918137322,377.53410441971994,384.68818541774846,385.0,379.0,389.0,384.02213477871294,398.0:37264.5,37196.0,37084.0,37200.5,36599.0,37993.5,37237.0,37237.0,37237.0,36698.0,36110.5,37208.0,36357.5,36269.5,37003.0,36255.0,36633.5,36633.5,35931.5,36563.5,36744.0,36398.0,37709.5,36545.5,39322.5:20.060221692479853,15.759668135791628,15.387838351017779,12.594678259134156,14.841977086140764,16.08228628244168,15.585478266480262,15.585478266480262,15.585478266480262,14.888780558430476,14.129083267437544,16.48837984023083,0.5343979198618589,0.17447580301347887,14.692462630651724,14.655576517601956,0.16960773255611566,0.16960773255611566,0.17651351880381227,0.0,0.1579269565473418,15.338029437666748,0.1584978604794763,0.16630075343470116,0.1570949044186283:103.81714694596457,95.18928511129809,97.0,81.0,93.0,102.0,95.0,95.0,95.0,92.0,88.0,95.33624704172072,139.35924798878617,140.60227594174995,90.0,89.08984229416954,140.51334456200237,140.51334456200237,140.60227594174995,84.1486779456457,137.0,90.0,140.0,137.3644786689776,140.0:1448.0,1242.0,1238.0,1470.0,1148.0,1140.0,1319.5,1319.5,1319.5,1134.5,1248.0,1393.5,1183.5,1116.5,1254.5,1156.0,1279.0,1279.0,1270.0,1203.5,1206.0,1356.5,1445.5,1102.0,1454.5:46.5,43.0,41.0,46.5,43.0,43.0,45.0,45.0,45.0,42.0,41.5,45.0,40.5,41.0,47.0,39.5,44.5,44.5,43.0,43.0,41.5,40.5,47.0,40.0,48.0:1
1.450000000000000000e+02,1.400000000000000000e+02,1.400000000000000000e+02,1.400000000000000000e+02,1.370000000000000000e+02,1.370000000000000000e+02,1.414284271283535190e+02,1.393592479887861657e+02,1.406022759417499515e+02,1.400000000000000000e+02,1.381774221788784018e+02,1.405133445620023736e+02,1.405133445620023736e+02,1.406022759417499515e+02,1.392300254973760900e+02,1.370000000000000000e+02,1.380000000000000000e+02,1.400000000000000000e+02,1.373644786689775970e+02,1.400000000000000000e+02,1.370000000000000000e+02,1.396065901023300455e+02,1.370000000000000000e+02,1.364441277593140001e+02,1.350000000000000000e+02:397.0,402.0,402.0,402.0,395.0,385.0,391.0767188161423,383.95051764517774,383.60005213763986,389.0,381.6346420334506,384.5958918137322,384.5958918137322,377.53410441971994,384.68818541774846,385.0,379.0,389.0,384.02213477871294,398.0,382.0,391.6580140888221,389.0,394.30064671516834,390.0:37993.5,37237.0,37237.0,37237.0,36698.0,36110.5,37208.0,36357.5,36269.5,37003.0,36255.0,36633.5,36633.5,35931.5,36563.5,36744.0,36398.0,37709.5,36545.5,39322.5,37137.0,38401.5,37740.5,38112.5,37677.0:16.08228628244168,15.585478266480262,15.585478266480262,15.585478266480262,14.888780558430476,14.129083267437544,16.48837984023083,0.5343979198618589,0.17447580301347887,14.692462630651724,14.655576517601956,0.16960773255611566,0.16960773255611566,0.17651351880381227,0.0,0.1579269565473418,15.338029437666748,0.1584978604794763,0.16630075343470116,0.1570949044186283,0.16124734040268127,17.73455913670635,14.729858813706205,15.542869718900173,0.1589208278459207:102.0,95.0,95.0,95.0,92.0,88.0,95.33624704172072,139.35924798878617,140.60227594174995,90.0,89.08984229416954,140.51334456200237,140.51334456200237,140.60227594174995,84.1486779456457,137.0,90.0,140.0,137.3644786689776,140.0,137.0,102.48902380255164,91.0,94.26027795418386,135.0:1140.0,1319.5,1319.5,1319.5,1134.5,1248.0,1393.5,1183.5,1116.5,1254.5,1156.0,1279.0,1279.0,1270.0,1203.5,1206.0,1356.5,1445.5,1102.0,1454.5,1175.5,1541.5,1537.0,1462.0,1226.0:43.0,45.0,45.0,45.0,42.0,41.5,45.0,40.5,41.0,47.0,39.5,44.5,44.5,43.0,43.0,41.5,40.5,47.0,40.0,48.0,43.5,48.0,47.5,45.5,44.0:1
1.370000000000000000e+02,1.414284271283535190e+02,1.393592479887861657e+02,1.406022759417499515e+02,1.400000000000000000e+02,1.381774221788784018e+02,1.405133445620023736e+02,1.405133445620023736e+02,1.406022759417499515e+02,1.392300254973760900e+02,1.370000000000000000e+02,1.380000000000000000e+02,1.400000000000000000e+02,1.373644786689775970e+02,1.400000000000000000e+02,1.370000000000000000e+02,1.396065901023300455e+02,1.370000000000000000e+02,1.364441277593140001e+02,1.350000000000000000e+02,1.370000000000000000e+02,1.353698637068088431e+02,1.370000000000000000e+02,1.403566884761820006e+02,1.403566884761820006e+02:385.0,391.0767188161423,383.95051764517774,383.60005213763986,389.0,381.6346420334506,384.5958918137322,384.5958918137322,377.53410441971994,384.68818541774846,385.0,379.0,389.0,384.02213477871294,398.0,382.0,391.6580140888221,389.0,394.30064671516834,390.0,391.0,387.08784532712986,395.0,404.04207701673846,404.04207701673846:36110.5,37208.0,36357.5,36269.5,37003.0,36255.0,36633.5,36633.5,35931.5,36563.5,36744.0,36398.0,37709.5,36545.5,39322.5,37137.0,38401.5,37740.5,38112.5,37677.0,38033.5,37234.0,38184.0,39732.5,39732.5:14.129083267437544,16.48837984023083,0.5343979198618589,0.17447580301347887,14.692462630651724,14.655576517601956,0.16960773255611566,0.16960773255611566,0.17651351880381227,0.0,0.1579269565473418,15.338029437666748,0.1584978604794763,0.16630075343470116,0.1570949044186283,0.16124734040268127,17.73455913670635,14.729858813706205,15.542869718900173,0.1589208278459207,14.84604170374524,13.571703317051538,13.85861575229788,0.15690576133139952,0.15690576133139952:88.0,95.33624704172072,139.35924798878617,140.60227594174995,90.0,89.08984229416954,140.51334456200237,140.51334456200237,140.60227594174995,84.1486779456457,137.0,90.0,140.0,137.3644786689776,140.0,137.0,102.48902380255164,91.0,94.26027795418386,135.0,92.0,84.29116205154607,88.0,140.356688476182,140.356688476182:1248.0,1393.5,1183.5,1116.5,1254.5,1156.0,1279.0,1279.0,1270.0,1203.5,1206.0,1356.5,1445.5,1102.0,1454.5,1175.5,1541.5,1537.0,1462.0,1226.0,1501.5,1212.0,1227.0,1419.5,1419.5:41.5,45.0,40.5,41.0,47.0,39.5,44.5,44.5,43.0,43.0,41.5,40.5,47.0,40.0,48.0,43.5,48.0,47.5,45.5,44.0,45.5,41.0,43.5,46.5,46.5:1
1.381774221788784018e+02,1.405133445620023736e+02,1.405133445620023736e+02,1.406022759417499515e+02,1.392300254973760900e+02,1.370000000000000000e+02,1.380000000000000000e+02,1.400000000000000000e+02,1.373644786689775970e+02,1.400000000000000000e+02,1.370000000000000000e+02,1.396065901023300455e+02,1.370000000000000000e+02,1.364441277593140001e+02,1.350000000000000000e+02,1.370000000000000000e+02,1.353698637068088431e+02,1.370000000000000000e+02,1.403566884761820006e+02,1.403566884761820006e+02,1.350000000000000000e+02,1.350000000000000000e+02,1.371787155501902191e+02,1.350000000000000000e+02,1.450000000000000000e+02:381.6346420334506,384.5958918137322,384.5958918137322,377.53410441971994,384.68818541774846,385.0,379.0,389.0,384.02213477871294,398.0,382.0,391.6580140888221,389.0,394.30064671516834,390.0,391.0,387.08784532712986,395.0,404.04207701673846,404.04207701673846,388.0,388.0,387.6248186068586,388.0,410.0:36255.0,36633.5,36633.5,35931.5,36563.5,36744.0,36398.0,37709.5,36545.5,39322.5,37137.0,38401.5,37740.5,38112.5,37677.0,38033.5,37234.0,38184.0,39732.5,39732.5,37609.0,37421.0,37511.5,37193.5,41623.5:14.655576517601956,0.16960773255611566,0.16960773255611566,0.17651351880381227,0.0,0.1579269565473418,15.338029437666748,0.1584978604794763,0.16630075343470116,0.1570949044186283,0.16124734040268127,17.73455913670635,14.729858813706205,15.542869718900173,0.1589208278459207,14.84604170374524,13.571703317051538,13.85861575229788,0.15690576133139952,0.15690576133139952,14.408029472984646,13.344677235270533,0.15769195576950393,12.798116087847015,19.134229370153495:89.08984229416954,140.51334456200237,140.51334456200237,140.60227594174995,84.1486779456457,137.0,90.0,140.0,137.3644786689776,140.0,137.0,102.48902380255164,91.0,94.26027795418386,135.0,92.0,84.29116205154607,88.0,140.356688476182,140.356688476182,90.0,84.0,137.1787155501902,79.0,119.0:1156.0,1279.0,1279.0,1270.0,1203.5,1206.0,1356.5,1445.5,1102.0,1454.5,1175.5,1541.5,1537.0,1462.0,1226.0,1501.5,1212.0,1227.0,1419.5,1419.5,1671.0,1403.0,1092.5,1193.0,1458.0:39.5,44.5,44.5,43.0,43.0,41.5,40.5,47.0,40.0,48.0,43.5,48.0,47.5,45.5,44.0,45.5,41.0,43.5,46.5,46.5,53.0,48.0,42.0,44.0,48.5:1
1.370000000000000000e+02,1.380000000000000000e+02,1.400000000000000000e+02,1.373644786689775970e+02,1.400000000000000000e+02,1.370000000000000000e+02,1.396065901023300455e+02,1.370000000000000000e+02,1.364441277593140001e+02,1.350000000000000000e+02,1.370000000000000000e+02,1.353698637068088431e+02,1.370000000000000000e+02,1.403566884761820006e+02,1.403566884761820006e+02,1.350000000000000000e+02,1.350000000000000000e+02,1.371787155501902191e+02,1.350000000000000000e+02,1.450000000000000000e+02,1.350000000000000000e+02,1.370000000000000000e+02,1.370000000000000000e+02,1.350000000000000000e+02,1.350000000000000000e+02:385.0,379.0,389.0,384.02213477871294,398.0,382.0,391.6580140888221,389.0,394.30064671516834,390.0,391.0,387.08784532712986,395.0,404.04207701673846,404.04207701673846,388.0,388.0,387.6248186068586,388.0,410.0,395.0,395.0,395.0,385.0,385.0:36744.0,36398.0,37709.5,36545.5,39322.5,37137.0,38401.5,37740.5,38112.5,37677.0,38033.5,37234.0,38184.0,39732.5,39732.5,37609.0,37421.0,37511.5,37193.5,41623.5,37789.5,37754.0,37754.0,36899.0,36899.0:0.1579269565473418,15.338029437666748,0.1584978604794763,0.16630075343470116,0.1570949044186283,0.16124734040268127,17.73455913670635,14.729858813706205,15.542869718900173,0.1589208278459207,14.84604170374524,13.571703317051538,13.85861575229788,0.15690576133139952,0.15690576133139952,14.408029472984646,13.344677235270533,0.15769195576950393,12.798116087847015,19.134229370153495,14.446069913007783,13.007726877117598,13.007726877117598,13.120991061280517,13.120991061280517:137.0,90.0,140.0,137.3644786689776,140.0,137.0,102.48902380255164,91.0,94.26027795418386,135.0,92.0,84.29116205154607,88.0,140.356688476182,140.356688476182,90.0,84.0,137.1787155501902,79.0,119.0,89.0,81.0,81.0,81.0,81.0:1206.0,1356.5,1445.5,1102.0,1454.5,1175.5,1541.5,1537.0,1462.0,1226.0,1501.5,1212.0,1227.0,1419.5,1419.5,1671.0,1403.0,1092.5,1193.0,1458.0,1080.5,1346.0,1346.0,1090.0,1090.0:41.5,40.5,47.0,40.0,48.0,43.5,48.0,47.5,45.5,44.0,45.5,41.0,43.5,46.5,46.5,53.0,48.0,42.0,44.0,48.5,41.5,47.5,47.5,41.0,41.0:1
1.370000000000000000e+02,1.396065901023300455e+02,1.370000000000000000e+02,1.364441277593140001e+02,1.350000000000000000e+02,1.370000000000000000e+02,1.353698637068088431e+02,1.370000000000000000e+02,1.403566884761820006e+02,1.403566884761820006e+02,1.350000000000000000e+02,1.350000000000000000e+02,1.371787155501902191e+02,1.350000000000000000e+02,1.450000000000000000e+02,1.350000000000000000e+02,1.370000000000000000e+02,1.370000000000000000e+02,1.350000000000000000e+02,1.350000000000000000e+02,1.350000000000000000e+02,1.350000000000000000e+02,1.363671514698462772e+02,1.383618444514238206e+02,1.350000000000000000e+02:382.0,391.6580140888221,389.0,394.30064671516834,390.0,391.0,387.08784532712986,395.0,404.04207701673846,404.04207701673846,388.0,388.0,387.6248186068586,388.0,410.0,395.0,395.0,395.0,385.0,385.0,385.0,385.0,387.94071712054154,387.87240169932176,388.0:37137.0,38401.5,37740.5,38112.5,37677.0,38033.5,37234.0,38184.0,39732.5,39732.5,37609.0,37421.0,37511.5,37193.5,41623.5,37789.5,37754.0,37754.0,36899.0,36899.0,37276.0,37333.5,37954.5,38206.5,37481.0:0.16124734040268127,17.73455913670635,14.729858813706205,15.542869718900173,0.1589208278459207,14.84604170374524,13.571703317051538,13.85861575229788,0.15690576133139952,0.15690576133139952,14.408029472984646,13.344677235270533,0.15769195576950393,12.798116087847015,19.134229370153495,14.446069913007783,13.007726877117598,13.007726877117598,13.120991061280517,13.120991061280517,14.818412023001676,14.326515783260314,15.494423697750403,0.16333234153945325,13.848758805625067:137.0,102.48902380255164,91.0,94.26027795418386,135.0,92.0,84.29116205154607,88.0,140.356688476182,140.356688476182,90.0,84.0,137.1787155501902,79.0,119.0,89.0,81.0,81.0,81.0,81.0,90.0,88.0,95.25754563287887,138.36184445142382,86.0:1175.5,1541.5,1537.0,1462.0,1226.0,1501.5,1212.0,1227.0,1419.5,1419.5,1671.0,1403.0,1092.5,1193.0,1458.0,1080.5,1346.0,1346.0,1090.0,1090.0,1483.0,1305.0,1342.0,1714.0,1215.5:43.5,48.0,47.5,45.5,44.0,45.5,41.0,43.5,46.5,46.5,53.0,48.0,42.0,44.0,48.5,41.5,47.5,47.5,41.0,41.0,46.5,43.0,46.0,52.5,43.0:1
1.370000000000000000e+02,1.353698637068088431e+02,1.370000000000000000e+02,1.403566884761820006e+02,1.403566884761820006e+02,1.350000000000000000e+02,1.350000000000000000e+02,1.371787155501902191e+02,1.350000000000000000e+02,1.450000000000000000e+02,1.350000000000000000e+02,1.370000000000000000e+02,1.370000000000000000e+02,1.350000000000000000e+02,1.350000000000000000e+02,1.350000000000000000e+02,1.350000000000000000e+02,1.363671514698462772e+02,1.383618444514238206e+02,1.350000000000000000e+02,1.353698637068088431e+02,1.353698637068088431e+02,1.370000000000000000e+02,1.370000000000000000e+02,1.350000000000000000e+02:391.0,387.08784532712986,395.0,404.04207701673846,404.04207701673846,388.0,388.0,387.6248186068586,388.0,410.0,395.0,395.0,395.0,385.0,385.0,385.0,385.0,387.94071712054154,387.87240169932176,388.0,388.0850422265718,380.9580029347067,398.0,398.0,398.0:38033.5,37234.0,38184.0,39732.5,39732.5,37609.0,37421.0,37511.5,37193.5,41623.5,37789.5,37754.0,37754.0,36899.0,36899.0,37276.0,37333.5,37954.5,38206.5,37481.0,37382.0,36712.0,38491.5,38959.5,38674.0:14.84604170374524,13.571703317051538,13.85861575229788,0.15690576133139952,0.15690576133139952,14.408029472984646,13.344677235270533,0.15769195576950393,12.798116087847015,19.134229370153495,14.446069913007783,13.007726877117598,13.007726877117598,13.120991061280517,13.120991061280517,14.818412023001676,14.326515783260314,15.494423697750403,0.16333234153945325,13.848758805625067,15.069655754629599,15.413848843408292,14.038826655735251,0.1570949044186283,13.543274511884531:92.0,84.29116205154607,88.0,140.356688476182,140.356688476182,90.0,84.0,137.1787155501902,79.0,119.0,89.0,81.0,81.0,81.0,81.0,90.0,88.0,95.25754563287887,138.36184445142382,86.0,90.27181176868004,88.2043082847998,86.0,137.0,86.0:1501.5,1212.0,1227.0,1419.5,1419.5,1671.0,1403.0,1092.5,1193.0,1458.0,1080.5,1346.0,1346.0,1090.0,1090.0,1483.0,1305.0,1342.0,1714.0,1215.5,1219.0,1323.5,1297.5,1105.0,1177.0:45.5,41.0,43.5,46.5,46.5,53.0,48.0,42.0,44.0,48.5,41.5,47.5,47.5,41.0,41.0,46.5,43.0,46.0,52.5,43.0,41.0,46.0,44.5,44.0,44.0:1
1.350000000000000000e+02,1.350000000000000000e+02,1.371787155501902191e+02,1.350000000000000000e+02,1.450000000000000000e+02,1.350000000000000000e+02,1.370000000000000000e+02,1.370000000000000000e+02,1.350000000000000000e+02,1.350000000000000000e+02,1.350000000000000000e+02,1.350000000000000000e+02,1.363671514698462772e+02,1.383618444514238206e+02,1.350000000000000000e+02,1.353698637068088431e+02,1.353698637068088431e+02,1.370000000000000000e+02,1.370000000000000000e+02,1.350000000000000000e+02,1.350000000000000000e+02,1.350000000000000000e+02,1.350000000000000000e+02,1.403566884761820006e+02,1.350000000000000000e+02:388.0,388.0,387.6248186068586,388.0,410.0,395.0,395.0,395.0,385.0,385.0,385.0,385.0,387.94071712054154,387.87240169932176,388.0,388.0850422265718,380.9580029347067,398.0,398.0,398.0,391.0,390.0,388.0,397.0604487984166,398.0:37609.0,37421.0,37511.5,37193.5,41623.5,37789.5,37754.0,37754.0,36899.0,36899.0,37276.0,37333.5,37954.5,38206.5,37481.0,37382.0,36712.0,38491.5,38959.5,38674.0,38114.5,38090.5,37854.0,39725.5,39373.0:14.408029472984646,13.344677235270533,0.15769195576950393,12.798116087847015,19.134229370153495,14.446069913007783,13.007726877117598,13.007726877117598,13.120991061280517,13.120991061280517,14.818412023001676,14.326515783260314,15.494423697750403,0.16333234153945325,13.848758805625067,15.069655754629599,15.413848843408292,14.038826655735251,0.1570949044186283,13.543274511884531,13.767600582194156,0.1599603562432091,0.15992529985537093,14.848996501075993,14.443117901312409:90.0,84.0,137.1787155501902,79.0,119.0,89.0,81.0,81.0,81.0,81.0,90.0,88.0,95.25754563287887,138.36184445142382,86.0,90.27181176868004,88.2043082847998,86.0,137.0,86.0,86.0,135.0,135.0,92.19544457292888,91.0:1671.0,1403.0,1092.5,1193.0,1458.0,1080.5,1346.0,1346.0,1090.0,1090.0,1483.0,1305.0,1342.0,1714.0,1215.5,1219.0,1323.5,1297.5,1105.0,1177.0,1037.0,1216.0,1241.0,1654.0,1361.0:53.0,48.0,42.0,44.0,48.5,41.5,47.5,47.5,41.0,41.0,46.5,43.0,46.0,52.5,43.0,41.0,46.0,44.5,44.0,44.0,40.0,43.0,44.5,50.0,46.5:1
1.350000000000000000e+02,1.370000000000000000e+02,1.370000000000000000e+02,1.350000000000000000e+02,1.350000000000000000e+02,1.350000000000000000e+02,1.350000000000000000e+02,1.363671514698462772e+02,1.383618444514238206e+02,1.350000000000000000e+02,1.353698637068088431e+02,1.353698637068088431e+02,1.370000000000000000e+02,1.370000000000000000e+02,1.350000000000000000e+02,1.350000000000000000e+02,1.350000000000000000e+02,1.350000000000000000e+02,1.403566884761820006e+02,1.350000000000000000e+02,1.330000000000000000e+02,1.330000000000000000e+02,1.330000000000000000e+02,1.374408963882293619e+02,1.374408963882293619e+02:395.0,395.0,395.0,385.0,385.0,385.0,385.0,387.94071712054154,387.87240169932176,388.0,388.0850422265718,380.9580029347067,398.0,398.0,398.0,391.0,390.0,388.0,397.0604487984166,398.0,399.0,399.0,399.0,400.28115119250873,400.28115119250873:37789.5,37754.0,37754.0,36899.0,36899.0,37276.0,37333.5,37954.5,38206.5,37481.0,37382.0,36712.0,38491.5,38959.5,38674.0,38114.5,38090.5,37854.0,39725.5,39373.0,38851.0,38851.0,38851.0,38810.0,38810.0:14.446069913007783,13.007726877117598,13.007726877117598,13.120991061280517,13.120991061280517,14.818412023001676,14.326515783260314,15.494423697750403,0.16333234153945325,13.848758805625067,15.069655754629599,15.413848843408292,14.038826655735251,0.1570949044186283,13.543274511884531,13.767600582194156,0.1599603562432091,0.15992529985537093,14.848996501075993,14.443117901312409,13.270719544164068,13.270719544164068,13.270719544164068,13.149150399878925,13.149150399878925:89.0,81.0,81.0,81.0,81.0,90.0,88.0,95.25754563287887,138.36184445142382,86.0,90.27181176868004,88.2043082847998,86.0,137.0,86.0,86.0,135.0,135.0,92.19544457292888,91.0,84.0,84.0,84.0,80.3056660516554,80.3056660516554:1080.5,1346.0,1346.0,1090.0,1090.0,1483.0,1305.0,1342.0,1714.0,1215.5,1219.0,1323.5,1297.5,1105.0,1177.0,1037.0,1216.0,1241.0,1654.0,1361.0,1081.5,1081.5,1081.5,1137.0,1137.0:41.5,47.5,47.5,41.0,41.0,46.5,43.0,46.0,52.5,43.0,41.0,46.0,44.5,44.0,44.0,40.0,43.0,44.5,50.0,46.5,39.0,39.0,39.0,41.0,41.0:1
1.350000000000000000e+02,1.350000000000000000e+02,1.363671514698462772e+02,1.383618444514238206e+02,1.350000000000000000e+02,1.353698637068088431e+02,1.353698637068088431e+02,1.370000000000000000e+02,1.370000000000000000e+02,1.350000000000000000e+02,1.350000000000000000e+02,1.350000000000000000e+02,1.350000000000000000e+02,1.403566884761820006e+02,1.350000000000000000e+02,1.330000000000000000e+02,1.330000000000000000e+02,1.330000000000000000e+02,1.374408963882293619e+02,1.374408963882293619e+02,1.342385935563986834e+02,1.330000000000000000e+02,1.370000000000000000e+02,1.350000000000000000e+02,1.370000000000000000e+02:385.0,385.0,387.94071712054154,387.87240169932176,388.0,388.0850422265718,380.9580029347067,398.0,398.0,398.0,391.0,390.0,388.0,397.0604487984166,398.0,399.0,399.0,399.0,400.28115119250873,400.28115119250873,394.73028766488136,395.0,411.0,405.0,405.0:37276.0,37333.5,37954.5,38206.5,37481.0,37382.0,36712.0,38491.5,38959.5,38674.0,38114.5,38090.5,37854.0,39725.5,39373.0,38851.0,38851.0,38851.0,38810.0,38810.0,38711.5,38570.5,41100.0,39938.0,40450.5:14.818412023001676,14.326515783260314,15.494423697750403,0.16333234153945325,13.848758805625067,15.069655754629599,15.413848843408292,14.038826655735251,0.1570949044186283,13.543274511884531,13.767600582194156,0.1599603562432091,0.15992529985537093,14.848996501075993,14.443117901312409,13.270719544164068,13.270719544164068,13.270719544164068,13.149150399878925,13.149150399878925,0.1572591413558095,13.820816342688037,15.209299976848898,14.639815059467075,14.555377992155767:90.0,88.0,95.25754563287887,138.36184445142382,86.0,90.27181176868004,88.2043082847998,86.0,137.0,86.0,86.0,135.0,135.0,92.19544457292888,91.0,84.0,84.0,84.0,80.3056660516554,80.3056660516554,134.23859355639868,88.0,98.0,92.0,93.0:1483.0,1305.0,1342.0,1714.0,1215.5,1219.0,1323.5,1297.5,1105.0,1177.0,1037.0,1216.0,1241.0,1654.0,1361.0,1081.5,1081.5,1081.5,1137.0,1137.0,1254.5,1479.5,1328.0,1433.0,1654.5:46.5,43.0,46.0,52.5,43.0,41.0,46.0,44.5,44.0,44.0,40.0,43.0,44.5,50.0,46.5,39.0,39.0,39.0,41.0,41.0,45.5,46.0,42.0,45.0,52.5:1
1.353698637068088431e+02,1.353698637068088431e+02,1.370000000000000000e+02,1.370000000000000000e+02,1.350000000000000000e+02,1.350000000000000000e+02,1.350000000000000000e+02,1.350000000000000000e+02,1.403566884761820006e+02,1.350000000000000000e+02,1.330000000000000000e+02,1.330000000000000000e+02,1.330000000000000000e+02,1.374408963882293619e+02,1.374408963882293619e+02,1.342385935563986834e+02,1.330000000000000000e+02,1.370000000000000000e+02,1.350000000000000000e+02,1.370000000000000000e+02,1.370000000000000000e+02,1.342385935563986834e+02,1.425938287584704653e+02,1.350000000000000000e+02,1.350000000000000000e+02:388.0850422265718,380.9580029347067,398.0,398.0,398.0,391.0,390.0,388.0,397.0604487984166,398.0,399.0,399.0,399.0,400.28115119250873,400.28115119250873,394.73028766488136,395.0,411.0,405.0,405.0,402.0,398.6640189432701,416.6461328273671,398.0,411.0:37382.0,36712.0,38491.5,38959.5,38674.0,38114.5,38090.5,37854.0,39725.5,39373.0,38851.0,38851.0,38851.0,38810.0,38810.0,38711.5,38570.5,41100.0,39938.0,40450.5,39994.5,39263.5,42816.0,39479.0,40387.0:15.069655754629599,15.413848843408292,14.038826655735251,0.1570949044186283,13.543274511884531,13.767600582194156,0.1599603562432091,0.15992529985537093,14.848996501075993,14.443117901312409,13.270719544164068,13.270719544164068,13.270719544164068,13.149150399878925,13.149150399878925,0.1572591413558095,13.820816342688037,15.209299976848898,14.639815059467075,14.555377992155767,15.387143276194564,13.402992605936648,16.931301799341224,0.15321811553434947,14.854952784668887:90.27181176868004,88.2043082847998,86.0,137.0,86.0,86.0,135.0,135.0,92.19544457292888,91.0,84.0,84.0,84.0,80.3056660516554,80.3056660516554,134.23859355639868,88.0,98.0,92.0,93.0,97.0,87.14355971613737,105.47511554864492,135.0,97.0:1219.0,1323.5,1297.5,1105.0,1177.0,1037.0,1216.0,1241.0,1654.0,1361.0,1081.5,1081.5,1081.5,1137.0,1137.0,1254.5,1479.5,1328.0,1433.0,1654.5,1462.0,1459.0,1900.0,1262.0,1142.5:41.0,46.0,44.5,44.0,44.0,40.0,43.0,44.5,50.0,46.5,39.0,39.0,39.0,41.0,41.0,45.5,46.0,42.0,45.0,52.5,47.0,47.5,60.0,44.5,41.0:1
1.350000000000000000e+02,1.350000000000000000e+02,1.350000000000000000e+02,1.403566884761820006e+02,1.350000000000000000e+02,1.330000000000000000e+02,1.330000000000000000e+02,1.330000000000000000e+02,1.374408963882293619e+02,1.374408963882293619e+02,1.342385935563986834e+02,1.330000000000000000e+02,1.370000000000000000e+02,1.350000000000000000e+02,1.370000000000000000e+02,1.370000000000000000e+02,1.342385935563986834e+02,1.425938287584704653e+02,1.350000000000000000e+02,1.350000000000000000e+02,1.341827112559587647e+02,1.330000000000000000e+02,1.372333778641333311e+02,1.380000000000000000e+02,1.330000000000000000e+02:391.0,390.0,388.0,397.0604487984166,398.0,399.0,399.0,399.0,400.28115119250873,400.28115119250873,394.73028766488136,395.0,411.0,405.0,405.0,402.0,398.6640189432701,416.6461328273671,398.0,411.0,406.5956222095856,407.0,423.6248340218028,433.0,421.0:38114.5,38090.5,37854.0,39725.5,39373.0,38851.0,38851.0,38851.0,38810.0,38810.0,38711.5,38570.5,41100.0,39938.0,40450.5,39994.5,39263.5,42816.0,39479.0,40387.0,39696.0,39333.5,41055.0,42922.0,40303.5:13.767600582194156,0.1599603562432091,0.15992529985537093,14.848996501075993,14.443117901312409,13.270719544164068,13.270719544164068,13.270719544164068,13.149150399878925,13.149150399878925,0.1572591413558095,13.820816342688037,15.209299976848898,14.639815059467075,14.555377992155767,15.387143276194564,13.402992605936648,16.931301799341224,0.15321811553434947,14.854952784668887,14.27588029074876,13.726797615849156,15.608507337617088,16.467422491532655,0.14583854142115732:86.0,135.0,135.0,92.19544457292888,91.0,84.0,84.0,84.0,80.3056660516554,80.3056660516554,134.23859355639868,88.0,98.0,92.0,93.0,97.0,87.14355971613737,105.47511554864492,135.0,97.0,92.13576938409967,91.0,100.17983829094555,112.0,133.0:1037.0,1216.0,1241.0,1654.0,1361.0,1081.5,1081.5,1081.5,1137.0,1137.0,1254.5,1479.5,1328.0,1433.0,1654.5,1462.0,1459.0,1900.0,1262.0,1142.5,1539.5,1206.5,1289.5,1456.5,1099.0:40.0,43.0,44.5,50.0,46.5,39.0,39.0,39.0,41.0,41.0,45.5,46.0,42.0,45.0,52.5,47.0,47.5,60.0,44.5,41.0,47.5,42.5,43.5,47.0,40.5:1
1.330000000000000000e+02,1.330000000000000000e+02,1.330000000000000000e+02,1.374408963882293619e+02,1.374408963882293619e+02,1.342385935563986834e+02,1.330000000000000000e+02,1.370000000000000000e+02,1.350000000000000000e+02,1.370000000000000000e+02,1.370000000000000000e+02,1.342385935563986834e+02,1.425938287584704653e+02,1.350000000000000000e+02,1.350000000000000000e+02,1.341827112559587647e+02,1.330000000000000000e+02,1.372333778641333311e+02,1.380000000000000000e+02,1.330000000000000000e+02,1.330000000000000000e+02,1.330000000000000000e+02,1.301883251294062802e+02,1.260000000000000000e+02,1.300000000000000000e+02:399.0,399.0,399.0,400.28115119250873,400.28115119250873,394.73028766488136,395.0,411.0,405.0,405.0,402.0,398.6640189432701,416.6461328273671,398.0,411.0,406.5956222095856,407.0,423.6248340218028,433.0,421.0,427.0,427.0,425.5690308281372,420.0,413.0:38851.0,38851.0,38851.0,38810.0,38810.0,38711.5,38570.5,41100.0,39938.0,40450.5,39994.5,39263.5,42816.0,39479.0,40387.0,39696.0,39333.5,41055.0,42922.0,40303.5,40979.5,40979.5,39928.0,38556.5,38557.5:13.270719544164068,13.270719544164068,13.270719544164068,13.149150399878925,13.149150399878925,0.1572591413558095,13.820816342688037,15.209299976848898,14.639815059467075,14.555377992155767,15.387143276194564,13.402992605936648,16.931301799341224,0.15321811553434947,14.854952784668887,14.27588029074876,13.726797615849156,15.608507337617088,16.467422491532655,0.14583854142115732,0.14176628315234227,0.14176628315234227,0.14941549730975778,0.15016249764504705,11.097336260389332:84.0,84.0,84.0,80.3056660516554,80.3056660516554,134.23859355639868,88.0,98.0,92.0,93.0,97.0,87.14355971613737,105.47511554864492,135.0,97.0,92.13576938409967,91.0,100.17983829094555,112.0,133.0,133.0,133.0,130.18832512940628,126.0,76.0:1081.5,1081.5,1081.5,1137.0,1137.0,1254.5,1479.5,1328.0,1433.0,1654.5,1462.0,1459.0,1900.0,1262.0,1142.5,1539.5,1206.5,1289.5,1456.5,1099.0,1375.0,1375.0,1482.5,1358.5,1086.0:39.0,39.0,39.0,41.0,41.0,45.5,46.0,42.0,45.0,52.5,47.0,47.5,60.0,44.5,41.0,47.5,42.5,43.5,47.0,40.5,45.5,45.5,47.5,47.5,42.0:1
1.342385935563986834e+02,1.330000000000000000e+02,1.370000000000000000e+02,1.350000000000000000e+02,1.370000000000000000e+02,1.370000000000000000e+02,1.342385935563986834e+02,1.425938287584704653e+02,1.350000000000000000e+02,1.350000000000000000e+02,1.341827112559587647e+02,1.330000000000000000e+02,1.372333778641333311e+02,1.380000000000000000e+02,1.330000000000000000e+02,1.330000000000000000e+02,1.330000000000000000e+02,1.301883251294062802e+02,1.260000000000000000e+02,1.300000000000000000e+02,1.330000000000000000e+02,1.280000000000000000e+02,1.300000000000000000e+02,1.380000000000000000e+02,1.305526713629407141e+02:394.73028766488136,395.0,411.0,405.0,405.0,402.0,398.6640189432701,416.6461328273671,398.0,411.0,406.5956222095856,407.0,423.6248340218028,433.0,421.0,427.0,427.0,425.5690308281372,420.0,413.0,427.0,427.0,417.0,433.0,424.7940677551889:38711.5,38570.5,41100.0,39938.0,40450.5,39994.5,39263.5,42816.0,39479.0,40387.0,39696.0,39333.5,41055.0,42922.0,40303.5,40979.5,40979.5,39928.0,38556.5,38557.5,40329.0,39660.0,38816.0,41460.5,38876.5:0.1572591413558095,13.820816342688037,15.209299976848898,14.639815059467075,14.555377992155767,15.387143276194564,13.402992605936648,16.931301799341224,0.15321811553434947,14.854952784668887,14.27588029074876,13.726797615849156,15.608507337617088,16.467422491532655,0.14583854142115732,0.14176628315234227,0.14176628315234227,0.14941549730975778,0.15016249764504705,11.097336260389332,12.739078110066115,13.096534926575904,12.96863801155986,14.678758093056612,0.16142564482761612:134.23859355639868,88.0,98.0,92.0,93.0,97.0,87.14355971613737,105.47511554864492,135.0,97.0,92.13576938409967,91.0,100.17983829094555,112.0,133.0,133.0,133.0,130.18832512940628,126.0,76.0,88.0,88.0,88.0,101.0,130.5526713629407:1254.5,1479.5,1328.0,1433.0,1654.5,1462.0,1459.0,1900.0,1262.0,1142.5,1539.5,1206.5,1289.5,1456.5,1099.0,1375.0,1375.0,1482.5,1358.5,1086.0,1453.5,1659.0,1400.5,1918.5,1583.0:45.5,46.0,42.0,45.0,52.5,47.0,47.5,60.0,44.5,41.0,47.5,42.5,43.5,47.0,40.5,45.5,45.5,47.5,47.5,42.0,48.5,48.0,46.5,52.0,49.5:1
1.370000000000000000e+02,1.342385935563986834e+02,1.425938287584704653e+02,1.350000000000000000e+02,1.350000000000000000e+02,1.341827112559587647e+02,1.330000000000000000e+02,1.372333778641333311e+02,1.380000000000000000e+02,1.330000000000000000e+02,1.330000000000000000e+02,1.330000000000000000e+02,1.301883251294062802e+02,1.260000000000000000e+02,1.300000000000000000e+02,1.330000000000000000e+02,1.280000000000000000e+02,1.300000000000000000e+02,1.380000000000000000e+02,1.305526713629407141e+02,1.280000000000000000e+02,1.281405478371307822e+02,1.281405478371307822e+02,1.310000000000000000e+02,1.280976190254916389e+02:402.0,398.6640189432701,416.6461328273671,398.0,411.0,406.5956222095856,407.0,423.6248340218028,433.0,421.0,427.0,427.0,425.5690308281372,420.0,413.0,427.0,427.0,417.0,433.0,424.7940677551889,417.0,416.52971082505024,420.4759208325728,424.0,416.3892409753162:39994.5,39263.5,42816.0,39479.0,40387.0,39696.0,39333.5,41055.0,42922.0,40303.5,40979.5,40979.5,39928.0,38556.5,38557.5,40329.0,39660.0,38816.0,41460.5,38876.5,37253.0,37501.0,37437.5,38439.0,37474.0:15.387143276194564,13.402992605936648,16.931301799341224,0.15321811553434947,14.854952784668887,14.27588029074876,13.726797615849156,15.608507337617088,16.467422491532655,0.14583854142115732,0.14176628315234227,0.14176628315234227,0.14941549730975778,0.15016249764504705,11.097336260389332,12.739078110066115,13.096534926575904,12.96863801155986,14.678758093056612,0.16142564482761612,12.20567552134202,13.46204482645218,0.15016249764504705,13.29594614908948,0.14843534450903165:97.0,87.14355971613737,105.47511554864492,135.0,97.0,92.13576938409967,91.0,100.17983829094555,112.0,133.0,133.0,133.0,130.18832512940628,126.0,76.0,88.0,88.0,88.0,101.0,130.5526713629407,83.0,88.09086218218094,128.14054783713078,90.0,128.09761902549164:1462.0,1459.0,1900.0,1262.0,1142.5,1539.5,1206.5,1289.5,1456.5,1099.0,1375.0,1375.0,1482.5,1358.5,1086.0,1453.5,1659.0,1400.5,1918.5,1583.0,1113.0,1437.5,1318.5,1267.5,1270.0:47.0,47.5,60.0,44.5,41.0,47.5,42.5,43.5,47.0,40.5,45.5,45.5,47.5,47.5,42.0,48.5,48.0,46.5,52.0,49.5,41.0,46.0,42.5,43.5,43.5:1
1.341827112559587647e+02,1.330000000000000000e+02,1.372333778641333311e+02,1.380000000000000000e+02,1.330000000000000000e+02,1.330000000000000000e+02,1.330000000000000000e+02,1.301883251294062802e+02,1.260000000000000000e+02,1.300000000000000000e+02,1.330000000000000000e+02,1.280000000000000000e+02,1.300000000000000000e+02,1.380000000000000000e+02,1.305526713629407141e+02,1.280000000000000000e+02,1.281405478371307822e+02,1.281405478371307822e+02,1.310000000000000000e+02,1.280976190254916389e+02,1.353698637068088431e+02,1.290000000000000000e+02,1.280000000000000000e+02,1.280000000000000000e+02,1.260000000000000000e+02:406.5956222095856,407.0,423.6248340218028,433.0,421.0,427.0,427.0,425.5690308281372,420.0,413.0,427.0,427.0,417.0,433.0,424.7940677551889,417.0,416.52971082505024,420.4759208325728,424.0,416.3892409753162,437.1006749022472,424.0,423.0,414.0,414.0:39696.0,39333.5,41055.0,42922.0,40303.5,40979.5,40979.5,39928.0,38556.5,38557.5,40329.0,39660.0,38816.0,41460.5,38876.5,37253.0,37501.0,37437.5,38439.0,37474.0,41330.5,37609.5,38051.0,37323.5,36812.0:14.27588029074876,13.726797615849156,15.608507337617088,16.467422491532655,0.14583854142115732,0.14176628315234227,0.14176628315234227,0.14941549730975778,0.15016249764504705,11.097336260389332,12.739078110066115,13.096534926575904,12.96863801155986,14.678758093056612,0.16142564482761612,12.20567552134202,13.46204482645218,0.15016249764504705,13.29594614908948,0.14843534450903165,17.712028650286825,11.970679180011164,13.701251634100647,13.653025201068328,0.1494682945238479:92.13576938409967,91.0,100.17983829094555,112.0,133.0,133.0,133.0,130.18832512940628,126.0,76.0,88.0,88.0,88.0,101.0,130.5526713629407,83.0,88.09086218218094,128.14054783713078,90.0,128.09761902549164,114.28035701729323,81.0,93.0,91.0,126.0:1539.5,1206.5,1289.5,1456.5,1099.0,1375.0,1375.0,1482.5,1358.5,1086.0,1453.5,1659.0,1400.5,1918.5,1583.0,1113.0,1437.5,1318.5,1267.5,1270.0,1469.5,1382.0,1528.5,1383.0,1312.5:47.5,42.5,43.5,47.0,40.5,45.5,45.5,47.5,47.5,42.0,48.5,48.0,46.5,52.0,49.5,41.0,46.0,42.5,43.5,43.5,47.0,46.0,50.5,47.0,43.5:1
1.330000000000000000e+02,1.330000000000000000e+02,1.301883251294062802e+02,1.260000000000000000e+02,1.300000000000000000e+02,1.330000000000000000e+02,1.280000000000000000e+02,1.300000000000000000e+02,1.380000000000000000e+02,1.305526713629407141e+02,1.280000000000000000e+02,1.281405478371307822e+02,1.281405478371307822e+02,1.310000000000000000e+02,1.280976190254916389e+02,1.353698637068088431e+02,1.290000000000000000e+02,1.280000000000000000e+02,1.280000000000000000e+02,1.260000000000000000e+02,1.300961183125768628e+02,1.281405478371307822e+02,1.299884610263541731e+02,1.310000000000000000e+02,1.320946630261798305e+02:427.0,427.0,425.5690308281372,420.0,413.0,427.0,427.0,417.0,433.0,424.7940677551889,417.0,416.52971082505024,420.4759208325728,424.0,416.3892409753162,437.1006749022472,424.0,423.0,414.0,414.0,414.30906338143274,403.44764220404113,407.0823012610595,411.0,420.3046514137097:40979.5,40979.5,39928.0,38556.5,38557.5,40329.0,39660.0,38816.0,41460.5,38876.5,37253.0,37501.0,37437.5,38439.0,37474.0,41330.5,37609.5,38051.0,37323.5,36812.0,37413.0,36327.5,36527.5,37525.5,38691.0:0.14176628315234227,0.14176628315234227,0.14941549730975778,0.15016249764504705,11.097336260389332,12.739078110066115,13.096534926575904,12.96863801155986,14.678758093056612,0.16142564482761612,12.20567552134202,13.46204482645218,0.15016249764504705,13.29594614908948,0.14843534450903165,17.712028650286825,11.970679180011164,13.701251634100647,13.653025201068328,0.1494682945238479,14.521037579595454,14.372761894827676,16.420873037795737,0.15156494581515342,16.1541174402172:133.0,133.0,130.18832512940628,126.0,76.0,88.0,88.0,88.0,101.0,130.5526713629407,83.0,88.09086218218094,128.14054783713078,90.0,128.09761902549164,114.28035701729323,81.0,93.0,91.0,126.0,95.08417323613853,88.09086218218094,88.68483523128403,131.0,105.0761628534274:1375.0,1375.0,1482.5,1358.5,1086.0,1453.5,1659.0,1400.5,1918.5,1583.0,1113.0,1437.5,1318.5,1267.5,1270.0,1469.5,1382.0,1528.5,1383.0,1312.5,1486.5,1188.5,1062.5,1185.0,1179.0:45.5,45.5,47.5,47.5,42.0,48.5,48.0,46.5,52.0,49.5,41.0,46.0,42.5,43.5,43.5,47.0,46.0,50.5,47.0,43.5,45.5,43.0,40.0,41.5,42.0:1
1.330000000000000000e+02,1.280000000000000000e+02,1.300000000000000000e+02,1.380000000000000000e+02,1.305526713629407141e+02,1.280000000000000000e+02,1.281405478371307822e+02,1.281405478371307822e+02,1.310000000000000000e+02,1.280976190254916389e+02,1.353698637068088431e+02,1.290000000000000000e+02,1.280000000000000000e+02,1.280000000000000000e+02,1.260000000000000000e+02,1.300961183125768628e+02,1.281405478371307822e+02,1.299884610263541731e+02,1.310000000000000000e+02,1.320946630261798305e+02,1.331840831330831350e+02,1.331840831330831350e+02,1.260000000000000000e+02,1.260000000000000000e+02,1.280039061903971742e+02:427.0,427.0,417.0,433.0,424.7940677551889,417.0,416.52971082505024,420.4759208325728,424.0,416.3892409753162,437.1006749022472,424.0,423.0,414.0,414.0,414.30906338143274,403.44764220404113,407.0823012610595,411.0,420.3046514137097,415.5827234137627,415.5827234137627,390.0,390.0,392.8218425698856:40329.0,39660.0,38816.0,41460.5,38876.5,37253.0,37501.0,37437.5,38439.0,37474.0,41330.5,37609.5,38051.0,37323.5,36812.0,37413.0,36327.5,36527.5,37525.5,38691.0,37962.0,37962.0,34682.5,34682.5,35064.0:12.739078110066115,13.096534926575904,12.96863801155986,14.678758093056612,0.16142564482761612,12.20567552134202,13.46204482645218,0.15016249764504705,13.29594614908948,0.14843534450903165,17.712028650286825,11.970679180011164,13.701251634100647,13.653025201068328,0.1494682945238479,14.521037579595454,14.372761894827676,16.420873037795737,0.15156494581515342,16.1541174402172,17.113385900686932,17.113385900686932,0.15864719122519036,0.15864719122519036,0.0:88.0,88.0,88.0,101.0,130.5526713629407,83.0,88.09086218218094,128.14054783713078,90.0,128.09761902549164,114.28035701729323,81.0,93.0,91.0,126.0,95.08417323613853,88.09086218218094,88.68483523128403,131.0,105.0761628534274,105.17128885774862,105.17128885774862,126.0,126.0,88.68483523128403:1453.5,1659.0,1400.5,1918.5,1583.0,1113.0,1437.5,1318.5,1267.5,1270.0,1469.5,1382.0,1528.5,1383.0,1312.5,1486.5,1188.5,1062.5,1185.0,1179.0,1176.5,1176.5,1227.5,1227.5,1267.5:48.5,48.0,46.5,52.0,49.5,41.0,46.0,42.5,43.5,43.5,47.0,46.0,50.5,47.0,43.5,45.5,43.0,40.0,41.5,42.0,42.5,42.5,43.0,43.0,43.0:1
1.280000000000000000e+02,1.281405478371307822e+02,1.281405478371307822e+02,1.310000000000000000e+02,1.280976190254916389e+02,1.353698637068088431e+02,1.290000000000000000e+02,1.280000000000000000e+02,1.280000000000000000e+02,1.260000000000000000e+02,1.300961183125768628e+02,1.281405478371307822e+02,1.299884610263541731e+02,1.310000000000000000e+02,1.320946630261798305e+02,1.331840831330831350e+02,1.331840831330831350e+02,1.260000000000000000e+02,1.260000000000000000e+02,1.280039061903971742e+02,1.300961183125768628e+02,1.300961183125768628e+02,1.295569372901350960e+02,1.262537128166930387e+02,1.262537128166930387e+02:417.0,416.52971082505024,420.4759208325728,424.0,416.3892409753162,437.1006749022472,424.0,423.0,414.0,414.0,414.30906338143274,403.44764220404113,407.0823012610595,411.0,420.3046514137097,415.5827234137627,415.5827234137627,390.0,390.0,392.8218425698856,395.2847075210474,395.2847075210474,390.6622582231358,378.7611384500791,378.7611384500791:37253.0,37501.0,37437.5,38439.0,37474.0,41330.5,37609.5,38051.0,37323.5,36812.0,37413.0,36327.5,36527.5,37525.5,38691.0,37962.0,37962.0,34682.5,34682.5,35064.0,35663.5,35663.5,35069.0,33558.5,33558.5:12.20567552134202,13.46204482645218,0.15016249764504705,13.29594614908948,0.14843534450903165,17.712028650286825,11.970679180011164,13.701251634100647,13.653025201068328,0.1494682945238479,14.521037579595454,14.372761894827676,16.420873037795737,0.15156494581515342,16.1541174402172,17.113385900686932,17.113385900686932,0.15864719122519036,0.15864719122519036,0.0,0.0,0.0,0.17348699519549676,15.247795233367558,15.247795233367558:83.0,88.09086218218094,128.14054783713078,90.0,128.09761902549164,114.28035701729323,81.0,93.0,91.0,126.0,95.08417323613853,88.09086218218094,88.68483523128403,131.0,105.0761628534274,105.17128885774862,105.17128885774862,126.0,126.0,88.68483523128403,89.08984229416954,89.08984229416954,129.55693729013507,88.2043082847998,88.2043082847998:1113.0,1437.5,1318.5,1267.5,1270.0,1469.5,1382.0,1528.5,1383.0,1312.5,1486.5,1188.5,1062.5,1185.0,1179.0,1176.5,1176.5,1227.5,1227.5,1267.5,1231.5,1231.5,1248.5,1129.5,1129.5:41.0,46.0,42.5,43.5,43.5,47.0,46.0,50.5,47.0,43.5,45.5,43.0,40.0,41.5,42.0,42.5,42.5,43.0,43.0,43.0,44.0,44.0,42.5,42.5,42.5:1
1.353698637068088431e+02,1.290000000000000000e+02,1.280000000000000000e+02,1.280000000000000000e+02,1.260000000000000000e+02,1.300961183125768628e+02,1.281405478371307822e+02,1.299884610263541731e+02,1.310000000000000000e+02,1.320946630261798305e+02,1.331840831330831350e+02,1.331840831330831350e+02,1.260000000000000000e+02,1.260000000000000000e+02,1.280039061903971742e+02,1.300961183125768628e+02,1.300961183125768628e+02,1.295569372901350960e+02,1.262537128166930387e+02,1.262537128166930387e+02,1.260000000000000000e+02,1.280000000000000000e+02,1.280000000000000000e+02,1.301383878799795184e+02,1.299884610263541731e+02:437.1006749022472,424.0,423.0,414.0,414.0,414.30906338143274,403.44764220404113,407.0823012610595,411.0,420.3046514137097,415.5827234137627,415.5827234137627,390.0,390.0,392.8218425698856,395.2847075210474,395.2847075210474,390.6622582231358,378.7611384500791,378.7611384500791,376.0,344.0,344.0,385.4685460579112,377.6903493604252:41330.5,37609.5,38051.0,37323.5,36812.0,37413.0,36327.5,36527.5,37525.5,38691.0,37962.0,37962.0,34682.5,34682.5,35064.0,35663.5,35663.5,35069.0,33558.5,33558.5,33566.5,30802.0,30802.0,34479.0,33488.5:17.712028650286825,11.970679180011164,13.701251634100647,13.653025201068328,0.1494682945238479,14.521037579595454,14.372761894827676,16.420873037795737,0.15156494581515342,16.1541174402172,17.113385900686932,17.113385900686932,0.15864719122519036,0.15864719122519036,0.0,0.0,0.0,0.17348699519549676,15.247795233367558,15.247795233367558,0.1627247646365204,14.646744758036384,14.646744758036384,14.996597207135858,17.375010545478894:114.28035701729323,81.0,93.0,91.0,126.0,95.08417323613853,88.09086218218094,88.68483523128403,131.0,105.0761628534274,105.17128885774862,105.17128885774862,126.0,126.0,88.68483523128403,89.08984229416954,89.08984229416954,129.55693729013507,88.2043082847998,88.2043082847998,126.0,81.0,81.0,90.08884503644167,88.68483523128403:1469.5,1382.0,1528.5,1383.0,1312.5,1486.5,1188.5,1062.5,1185.0,1179.0,1176.5,1176.5,1227.5,1227.5,1267.5,1231.5,1231.5,1248.5,1129.5,1129.5,1161.5,1025.5,1025.5,1318.0,1213.5:47.0,46.0,50.5,47.0,43.5,45.5,43.0,40.0,41.5,42.0,42.5,42.5,43.0,43.0,43.0,44.0,44.0,42.5,42.5,42.5,43.0,39.0,39.0,44.5,45.0:1
1.300961183125768628e+02,1.281405478371307822e+02,1.299884610263541731e+02,1.310000000000000000e+02,1.320946630261798305e+02,1.331840831330831350e+02,1.331840831330831350e+02,1.260000000000000000e+02,1.260000000000000000e+02,1.280039061903971742e+02,1.300961183125768628e+02,1.300961183125768628e+02,1.295569372901350960e+02,1.262537128166930387e+02,1.262537128166930387e+02,1.260000000000000000e+02,1.280000000000000000e+02,1.280000000000000000e+02,1.301383878799795184e+02,1.299884610263541731e+02,1.299884610263541731e+02,1.222620137246234009e+02,1.222620137246234009e+02,1.222620137246234009e+02,1.222620137246234009e+02:414.30906338143274,403.44764220404113,407.0823012610595,411.0,420.3046514137097,415.5827234137627,415.5827234137627,390.0,390.0,392.8218425698856,395.2847075210474,395.2847075210474,390.6622582231358,378.7611384500791,378.7611384500791,376.0,344.0,344.0,385.4685460579112,377.6903493604252,377.6903493604252,350.75490017959834,350.75490017959834,350.75490017959834,350.75490017959834:37413.0,36327.5,36527.5,37525.5,38691.0,37962.0,37962.0,34682.5,34682.5,35064.0,35663.5,35663.5,35069.0,33558.5,33558.5,33566.5,30802.0,30802.0,34479.0,33488.5,33488.5,30055.5,30055.5,30055.5,30055.5:14.521037579595454,14.372761894827676,16.420873037795737,0.15156494581515342,16.1541174402172,17.113385900686932,17.113385900686932,0.15864719122519036,0.15864719122519036,0.0,0.0,0.0,0.17348699519549676,15.247795233367558,15.247795233367558,0.1627247646365204,14.646744758036384,14.646744758036384,14.996597207135858,17.375010545478894,17.375010545478894,14.68955334382676,14.68955334382676,14.68955334382676,14.68955334382676:95.08417323613853,88.09086218218094,88.68483523128403,131.0,105.0761628534274,105.17128885774862,105.17128885774862,126.0,126.0,88.68483523128403,89.08984229416954,89.08984229416954,129.55693729013507,88.2043082847998,88.2043082847998,126.0,81.0,81.0,90.08884503644167,88.68483523128403,88.68483523128403,80.15609770940699,80.15609770940699,80.15609770940699,80.15609770940699:1486.5,1188.5,1062.5,1185.0,1179.0,1176.5,1176.5,1227.5,1227.5,1267.5,1231.5,1231.5,1248.5,1129.5,1129.5,1161.5,1025.5,1025.5,1318.0,1213.5,1213.5,1014.0,1014.0,1014.0,1014.0:45.5,43.0,40.0,41.5,42.0,42.5,42.5,43.0,43.0,43.0,44.0,44.0,42.5,42.5,42.5,43.0,39.0,39.0,44.5,45.0,45.0,38.0,38.0,38.0,38.0:1
1.331840831330831350e+02,1.331840831330831350e+02,1.260000000000000000e+02,1.260000000000000000e+02,1.280039061903971742e+02,1.300961183125768628e+02,1.300961183125768628e+02,1.295569372901350960e+02,1.262537128166930387e+02,1.262537128166930387e+02,1.260000000000000000e+02,1.280000000000000000e+02,1.280000000000000000e+02,1.301383878799795184e+02,1.299884610263541731e+02,1.299884610263541731e+02,1.222620137246234009e+02,1.222620137246234009e+02,1.222620137246234009e+02,1.222620137246234009e+02,1.222620137246234009e+02,1.222620137246234009e+02,1.222620137246234009e+02,1.222620137246234009e+02,1.222620137246234009e+02:415.5827234137627,415.5827234137627,390.0,390.0,392.8218425698856,395.2847075210474,395.2847075210474,390.6622582231358,378.7611384500791,378.7611384500791,376.0,344.0,344.0,385.4685460579112,377.6903493604252,377.6903493604252,350.75490017959834,350.75490017959834,350.75490017959834,350.75490017959834,350.75490017959834,350.75490017959834,350.75490017959834,350.75490017959834,350.75490017959834:37962.0,37962.0,34682.5,34682.5,35064.0,35663.5,35663.5,35069.0,33558.5,33558.5,33566.5,30802.0,30802.0,34479.0,33488.5,33488.5,30055.5,30055.5,30055.5,30055.5,30055.5,30055.5,30055.5,30055.5,30055.5:17.113385900686932,17.113385900686932,0.15864719122519036,0.15864719122519036,0.0,0.0,0.0,0.17348699519549676,15.247795233367558,15.247795233367558,0.1627247646365204,14.646744758036384,14.646744758036384,14.996597207135858,17.375010545478894,17.375010545478894,14.68955334382676,14.68955334382676,14.68955334382676,14.68955334382676,14.68955334382676,14.68955334382676,14.68955334382676,14.68955334382676,14.68955334382676:105.17128885774862,105.17128885774862,126.0,126.0,88.68483523128403,89.08984229416954,89.08984229416954,129.55693729013507,88.2043082847998,88.2043082847998,126.0,81.0,81.0,90.08884503644167,88.68483523128403,88.68483523128403,80.15609770940699,80.15609770940699,80.15609770940699,80.15609770940699,80.15609770940699,80.15609770940699,80.15609770940699,80.15609770940699,80.15609770940699:1176.5,1176.5,1227.5,1227.5,1267.5,1231.5,1231.5,1248.5,1129.5,1129.5,1161.5,1025.5,1025.5,1318.0,1213.5,1213.5,1014.0,1014.0,1014.0,1014.0,1014.0,1014.0,1014.0,1014.0,1014.0:42.5,42.5,43.0,43.0,43.0,44.0,44.0,42.5,42.5,42.5,43.0,39.0,39.0,44.5,45.0,45.0,38.0,38.0,38.0,38.0,38.0,38.0,38.0,38.0,38.0:1
1.300961183125768628e+02,1.300961183125768628e+02,1.295569372901350960e+02,1.262537128166930387e+02,1.262537128166930387e+02,1.260000000000000000e+02,1.280000000000000000e+02,1.280000000000000000e+02,1.301383878799795184e+02,1.299884610263541731e+02,1.299884610263541731e+02,1.222620137246234009e+02,1.222620137246234009e+02,1.222620137246234009e+02,1.222620137246234009e+02,1.222620137246234009e+02,1.222620137246234009e+02,1.222620137246234009e+02,1.222620137246234009e+02,1.222620137246234009e+02,1.222620137246234009e+02,1.260000000000000000e+02,1.260000000000000000e+02,1.260000000000000000e+02,1.260000000000000000e+02:395.2847075210474,395.2847075210474,390.6622582231358,378.7611384500791,378.7611384500791,376.0,344.0,344.0,385.4685460579112,377.6903493604252,377.6903493604252,350.75490017959834,350.75490017959834,350.75490017959834,350.75490017959834,350.75490017959834,350.75490017959834,350.75490017959834,350.75490017959834,350.75490017959834,350.75490017959834,338.0,338.0,338.0,338.0:35663.5,35663.5,35069.0,33558.5,33558.5,33566.5,30802.0,30802.0,34479.0,33488.5,33488.5,30055.5,30055.5,30055.5,30055.5,30055.5,30055.5,30055.5,30055.5,30055.5,30055.5,29221.0,29221.0,29221.0,29221.0:0.0,0.0,0.17348699519549676,15.247795233367558,15.247795233367558,0.1627247646365204,14.646744758036384,14.646744758036384,14.996597207135858,17.375010545478894,17.375010545478894,14.68955334382676,14.68955334382676,14.68955334382676,14.68955334382676,14.68955334382676,14.68955334382676,14.68955334382676,14.68955334382676,14.68955334382676,14.68955334382676,13.658139724848436,13.658139724848436,13.658139724848436,13.658139724848436:89.08984229416954,89.08984229416954,129.55693729013507,88.2043082847998,88.2043082847998,126.0,81.0,81.0,90.08884503644167,88.68483523128403,88.68483523128403,80.15609770940699,80.15609770940699,80.15609770940699,80.15609770940699,80.15609770940699,80.15609770940699,80.15609770940699,80.15609770940699,80.15609770940699,80.15609770940699,75.0,75.0,75.0,75.0:1231.5,1231.5,1248.5,1129.5,1129.5,1161.5,1025.5,1025.5,1318.0,1213.5,1213.5,1014.0,1014.0,1014.0,1014.0,1014.0,1014.0,1014.0,1014.0,1014.0,1014.0,1119.5,1119.5,1119.5,1119.5:44.0,44.0,42.5,42.5,42.5,43.0,39.0,39.0,44.5,45.0,45.0,38.0,38.0,38.0,38.0,38.0,38.0,38.0,38.0,38.0,38.0,40.0,40.0,40.0,40.0:1
1.260000000000000000e+02,1.280000000000000000e+02,1.280000000000000000e+02,1.301383878799795184e+02,1.299884610263541731e+02,1.299884610263541731e+02,1.222620137246234009e+02,1.222620137246234009e+02,1.222620137246234009e+02,1.222620137246234009e+02,1.222620137246234009e+02,1.222620137246234009e+02,1.222620137246234009e+02,1.222620137246234009e+02,1.222620137246234009e+02,1.222620137246234009e+02,1.260000000000000000e+02,1.260000000000000000e+02,1.260000000000000000e+02,1.260000000000000000e+02,1.260000000000000000e+02,1.260000000000000000e+02,1.310000000000000000e+02,1.310000000000000000e+02,1.310000000000000000e+02:376.0,344.0,344.0,385.4685460579112,377.6903493604252,377.6903493604252,350.75490017959834,350.75490017959834,350.75490017959834,350.75490017959834,350.75490017959834,350.75490017959834,350.75490017959834,350.75490017959834,350.75490017959834,350.75490017959834,338.0,338.0,338.0,338.0,338.0,338.0,351.0,351.0,351.0:33566.5,30802.0,30802.0,34479.0,33488.5,33488.5,30055.5,30055.5,30055.5,30055.5,30055.5,30055.5,30055.5,30055.5,30055.5,30055.5,29221.0,29221.0,29221.0,29221.0,29221.0,29221.0,30702.5,30702.5,30702.5:0.1627247646365204,14.646744758036384,14.646744758036384,14.996597207135858,17.375010545478894,17.375010545478894,14.68955334382676,14.68955334382676,14.68955334382676,14.68955334382676,14.68955334382676,14.68955334382676,14.68955334382676,14.68955334382676,14.68955334382676,14.68955334382676,13.658139724848436,13.658139724848436,13.658139724848436,13.658139724848436,13.658139724848436,13.658139724848436,14.728869085252976,14.728869085252976,14.728869085252976:126.0,81.0,81.0,90.08884503644167,88.68483523128403,88.68483523128403,80.15609770940699,80.15609770940699,80.15609770940699,80.15609770940699,80.15609770940699,80.15609770940699,80.15609770940699,80.15609770940699,80.15609770940699,80.15609770940699,75.0,75.0,75.0,75.0,75.0,75.0,83.0,83.0,83.0:1161.5,1025.5,1025.5,1318.0,1213.5,1213.5,1014.0,1014.0,1014.0,1014.0,1014.0,1014.0,1014.0,1014.0,1014.0,1014.0,1119.5,1119.5,1119.5,1119.5,1119.5,1119.5,1348.0,1348.0,1348.0:43.0,39.0,39.0,44.5,45.0,45.0,38.0,38.0,38.0,38.0,38.0,38.0,38.0,38.0,38.0,38.0,40.0,40.0,40.0,40.0,40.0,40.0,47.5,47.5,47.5:1
1.299884610263541731e+02,1.222620137246234009e+02,1.222620137246234009e+02,1.222620137246234009e+02,1.222620137246234009e+02,1.222620137246234009e+02,1.222620137246234009e+02,1.222620137246234009e+02,1.222620137246234009e+02,1.222620137246234009e+02,1.222620137246234009e+02,1.260000000000000000e+02,1.260000000000000000e+02,1.260000000000000000e+02,1.260000000000000000e+02,1.260000000000000000e+02,1.260000000000000000e+02,1.310000000000000000e+02,1.310000000000000000e+02,1.310000000000000000e+02,1.310000000000000000e+02,1.310000000000000000e+02,1.310000000000000000e+02,1.310000000000000000e+02,1.310000000000000000e+02:377.6903493604252,350.75490017959834,350.75490017959834,350.75490017959834,350.75490017959834,350.75490017959834,350.75490017959834,350.75490017959834,350.75490017959834,350.75490017959834,350.75490017959834,338.0,338.0,338.0,338.0,338.0,338.0,351.0,351.0,351.0,351.0,351.0,351.0,360.0,360.0:33488.5,30055.5,30055.5,30055.5,30055.5,30055.5,30055.5,30055.5,30055.5,30055.5,30055.5,29221.0,29221.0,29221.0,29221.0,29221.0,29221.0,30702.5,30702.5,30702.5,30702.5,30702.5,30702.5,29696.5,29696.5:17.375010545478894,14.68955334382676,14.68955334382676,14.68955334382676,14.68955334382676,14.68955334382676,14.68955334382676,14.68955334382676,14.68955334382676,14.68955334382676,14.68955334382676,13.658139724848436,13.658139724848436,13.658139724848436,13.658139724848436,13.658139724848436,13.658139724848436,14.728869085252976,14.728869085252976,14.728869085252976,14.728869085252976,14.728869085252976,14.728869085252976,18.021419093635284,18.021419093635284:88.68483523128403,80.15609770940699,80.15609770940699,80.15609770940699,80.15609770940699,80.15609770940699,80.15609770940699,80.15609770940699,80.15609770940699,80.15609770940699,80.15609770940699,75.0,75.0,75.0,75.0,75.0,75.0,83.0,83.0,83.0,83.0,83.0,83.0,98.0,98.0:1213.5,1014.0,1014.0,1014.0,1014.0,1014.0,1014.0,1014.0,1014.0,1014.0,1014.0,1119.5,1119.5,1119.5,1119.5,1119.5,1119.5,1348.0,1348.0,1348.0,1348.0,1348.0,1348.0,1107.5,1107.5:45.0,38.0,38.0,38.0,38.0,38.0,38.0,38.0,38.0,38.0,38.0,40.0,40.0,40.0,40.0,40.0,40.0,47.5,47.5,47.5,47.5,47.5,47.5,44.0,44.0:1
1.222620137246234009e+02,1.222620137246234009e+02,1.222620137246234009e+02,1.222620137246234009e+02,1.222620137246234009e+02,1.222620137246234009e+02,1.260000000000000000e+02,1.260000000000000000e+02,1.260000000000000000e+02,1.260000000000000000e+02,1.260000000000000000e+02,1.260000000000000000e+02,1.310000000000000000e+02,1.310000000000000000e+02,1.310000000000000000e+02,1.310000000000000000e+02,1.310000000000000000e+02,1.310000000000000000e+02,1.310000000000000000e+02,1.310000000000000000e+02,1.310000000000000000e+02,1.310000000000000000e+02,1.310000000000000000e+02,1.310000000000000000e+02,1.310000000000000000e+02:350.75490017959834,350.75490017959834,350.75490017959834,350.75490017959834,350.75490017959834,350.75490017959834,338.0,338.0,338.0,338.0,338.0,338.0,351.0,351.0,351.0,351.0,351.0,351.0,360.0,360.0,360.0,360.0,360.0,360.0,360.0:30055.5,30055.5,30055.5,30055.5,30055.5,30055.5,29221.0,29221.0,29221.0,29221.0,29221.0,29221.0,30702.5,30702.5,30702.5,30702.5,30702.5,30702.5,29696.5,29696.5,29696.5,29696.5,29696.5,29696.5,29696.5:14.68955334382676,14.68955334382676,14.68955334382676,14.68955334382676,14.68955334382676,14.68955334382676,13.658139724848436,13.658139724848436,13.658139724848436,13.658139724848436,13.658139724848436,13.658139724848436,14.728869085252976,14.728869085252976,14.728869085252976,14.728869085252976,14.728869085252976,14.728869085252976,18.021419093635284,18.021419093635284,18.021419093635284,18.021419093635284,18.021419093635284,18.021419093635284,18.021419093635284:80.15609770940699,80.15609770940699,80.15609770940699,80.15609770940699,80.15609770940699,80.15609770940699,75.0,75.0,75.0,75.0,75.0,75.0,83.0,83.0,83.0,83.0,83.0,83.0,98.0,98.0,98.0,98.0,98.0,98.0,98.0:1014.0,1014.0,1014.0,1014.0,1014.0,1014.0,1119.5,1119.5,1119.5,1119.5,1119.5,1119.5,1348.0,1348.0,1348.0,1348.0,1348.0,1348.0,1107.5,1107.5,1107.5,1107.5,1107.5,1107.5,1107.5:38.0,38.0,38.0,38.0,38.0,38.0,40.0,40.0,40.0,40.0,40.0,40.0,47.5,47.5,47.5,47.5,47.5,47.5,44.0,44.0,44.0,44.0,44.0,44.0,44.0:1
1.222620137246234009e+02,1.260000000000000000e+02,1.260000000000000000e+02,1.260000000000000000e+02,1.260000000000000000e+02,1.260000000000000000e+02,1.260000000000000000e+02,1.310000000000000000e+02,1.310000000000000000e+02,1.310000000000000000e+02,1.310000000000000000e+02,1.310000000000000000e+02,1.310000000000000000e+02,1.310000000000000000e+02,1.310000000000000000e+02,1.310000000000000000e+02,1.310000000000000000e+02,1.310000000000000000e+02,1.310000000000000000e+02,1.310000000000000000e+02,1.310000000000000000e+02,1.310000000000000000e+02,1.310000000000000000e+02,1.310000000000000000e+02,1.310000000000000000e+02:350.75490017959834,338.0,338.0,338.0,338.0,338.0,338.0,351.0,351.0,351.0,351.0,351.0,351.0,360.0,360.0,360.0,360.0,360.0,360.0,360.0,360.0,360.0,360.0,360.0,360.0:30055.5,29221.0,29221.0,29221.0,29221.0,29221.0,29221.0,30702.5,30702.5,30702.5,30702.5,30702.5,30702.5,29696.5,29696.5,29696.5,29696.5,29696.5,29696.5,29696.5,29696.5,29696.5,29696.5,29696.5,29696.5:14.68955334382676,13.658139724848436,13.658139724848436,13.658139724848436,13.658139724848436,13.658139724848436,13.658139724848436,14.728869085252976,14.728869085252976,14.728869085252976,14.728869085252976,14.728869085252976,14.728869085252976,18.021419093635284,18.021419093635284,18.021419093635284,18.021419093635284,18.021419093635284,18.021419093635284,18.021419093635284,18.021419093635284,18.021419093635284,18.021419093635284,18.021419093635284,18.021419093635284:80.15609770940699,75.0,75.0,75.0,75.0,75.0,75.0,83.0,83.0,83.0,83.0,83.0,83.0,98.0,98.0,98.0,98.0,98.0,98.0,98.0,98.0,98.0,98.0,98.0,98.0:1014.0,1119.5,1119.5,1119.5,1119.5,1119.5,1119.5,1348.0,1348.0,1348.0,1348.0,1348.0,1348.0,1107.5,1107.5,1107.5,1107.5,1107.5,1107.5,1107.5,1107.5,1107.5,1107.5,1107.5,1107.5:38.0,40.0,40.0,40.0,40.0,40.0,40.0,47.5,47.5,47.5,47.5,47.5,47.5,44.0,44.0,44.0,44.0,44.0,44.0,44.0,44.0,44.0,44.0,44.0,44.0:1
1.260000000000000000e+02,1.260000000000000000e+02,1.310000000000000000e+02,1.310000000000000000e+02,1.310000000000000000e+02,1.310000000000000000e+02,1.310000000000000000e+02,1.310000000000000000e+02,1.310000000000000000e+02,1.310000000000000000e+02,1.310000000000000000e+02,1.310000000000000000e+02,1.310000000000000000e+02,1.310000000000000000e+02,1.310000000000000000e+02,1.310000000000000000e+02,1.310000000000000000e+02,1.310000000000000000e+02,1.310000000000000000e+02,1.310000000000000000e+02,1.310000000000000000e+02,1.310000000000000000e+02,1.310000000000000000e+02,1.310000000000000000e+02,1.310000000000000000e+02:338.0,338.0,351.0,351.0,351.0,351.0,351.0,351.0,360.0,360.0,360.0,360.0,360.0,360.0,360.0,360.0,360.0,360.0,360.0,360.0,360.0,360.0,360.0,360.0,360.0:29221.0,29221.0,30702.5,30702.5,30702.5,30702.5,30702.5,30702.5,29696.5,29696.5,29696.5,29696.5,29696.5,29696.5,29696.5,29696.5,29696.5,29696.5,29696.5,29696.5,29696.5,29696.5,29696.5,29696.5,29696.5:13.658139724848436,13.658139724848436,14.728869085252976,14.728869085252976,14.728869085252976,14.728869085252976,14.728869085252976,14.728869085252976,18.021419093635284,18.021419093635284,18.021419093635284,18.021419093635284,18.021419093635284,18.021419093635284,18.021419093635284,18.021419093635284,18.021419093635284,18.021419093635284,18.021419093635284,18.021419093635284,18.021419093635284,18.021419093635284,18.021419093635284,18.021419093635284,18.021419093635284:75.0,75.0,83.0,83.0,83.0,83.0,83.0,83.0,98.0,98.0,98.0,98.0,98.0,98.0,98.0,98.0,98.0,98.0,98.0,98.0,98.0,98.0,98.0,98.0,98.0:1119.5,1119.5,1348.0,1348.0,1348.0,1348.0,1348.0,1348.0,1107.5,1107.5,1107.5,1107.5,1107.5,1107.5,1107.5,1107.5,1107.5,1107.5,1107.5,1107.5,1107.5,1107.5,1107.5,1107.5,1107.5:40.0,40.0,47.5,47.5,47.5,47.5,47.5,47.5,44.0,44.0,44.0,44.0,44.0,44.0,44.0,44.0,44.0,44.0,44.0,44.0,44.0,44.0,44.0,44.0,44.0:1
1.310000000000000000e+02,1.310000000000000000e+02,1.310000000000000000e+02,1.310000000000000000e+02,1.310000000000000000e+02,1.310000000000000000e+02,1.310000000000000000e+02,1.310000000000000000e+02,1.310000000000000000e+02,1.310000000000000000e+02,1.310000000000000000e+02,1.310000000000000000e+02,1.310000000000000000e+02,1.310000000000000000e+02,1.310000000000000000e+02,1.310000000000000000e+02,1.310000000000000000e+02,1.310000000000000000e+02,1.310000000000000000e+02,1.310000000000000000e+02,1.310000000000000000e+02,1.310000000000000000e+02,1.310000000000000000e+02,1.310000000000000000e+02,1.310000000000000000e+02:351.0,351.0,351.0,360.0,360.0,360.0,360.0,360.0,360.0,360.0,360.0,360.0,360.0,360.0,360.0,360.0,360.0,360.0,360.0,360.0,360.0,360.0,360.0,360.0,360.0:30702.5,30702.5,30702.5,29696.5,29696.5,29696.5,29696.5,29696.5,29696.5,29696.5,29696.5,29696.5,29696.5,29696.5,29696.5,29696.5,29696.5,29696.5,29696.5,29696.5,29696.5,29696.5,29696.5,29696.5,29696.5:14.728869085252976,14.728869085252976,14.728869085252976,18.021419093635284,18.021419093635284,18.021419093635284,18.021419093635284,18.021419093635284,18.021419093635284,18.021419093635284,18.021419093635284,18.021419093635284,18.021419093635284,18.021419093635284,18.021419093635284,18.021419093635284,18.021419093635284,18.021419093635284,18.021419093635284,18.021419093635284,18.021419093635284,18.021419093635284,18.021419093635284,18.021419093635284,18.021419093635284:83.0,83.0,83.0,98.0,98.0,98.0,98.0,98.0,98.0,98.0,98.0,98.0,98.0,98.0,98.0,98.0,98.0,98.0,98.0,98.0,98.0,98.0,98.0,98.0,98.0:1348.0,1348.0,1348.0,1107.5,1107.5,1107.5,1107.5,1107.5,1107.5,1107.5,1107.5,1107.5,1107.5,1107.5,1107.5,1107.5,1107.5,1107.5,1107.5,1107.5,1107.5,1107.5,1107.5,1107.5,1107.5:47.5,47.5,47.5,44.0,44.0,44.0,44.0,44.0,44.0,44.0,44.0,44.0,44.0,44.0,44.0,44.0,44.0,44.0,44.0,44.0,44.0,44.0,44.0,44.0,44.0:1
1.310000000000000000e+02,1.310000000000000000e+02,1.310000000000000000e+02,1.310000000000000000e+02,1.310000000000000000e+02,1.310000000000000000e+02,1.310000000000000000e+02,1.310000000000000000e+02,1.310000000000000000e+02,1.310000000000000000e+02,1.310000000000000000e+02,1.310000000000000000e+02,1.310000000000000000e+02,1.310000000000000000e+02,1.310000000000000000e+02,1.310000000000000000e+02,1.310000000000000000e+02,1.310000000000000000e+02,1.310000000000000000e+02,1.310000000000000000e+02,1.310000000000000000e+02,1.310000000000000000e+02,1.310000000000000000e+02,1.310000000000000000e+02,1.310000000000000000e+02:360.0,360.0,360.0,360.0,360.0,360.0,360.0,360.0,360.0,360.0,360.0,360.0,360.0,360.0,360.0,360.0,360.0,360.0,360.0,360.0,360.0,358.0,358.0,358.0,358.0:29696.5,29696.5,29696.5,29696.5,29696.5,29696.5,29696.5,29696.5,29696.5,29696.5,29696.5,29696.5,29696.5,29696.5,29696.5,29696.5,29696.5,29696.5,29696.5,29696.5,29696.5,30492.5,30492.5,30492.5,30492.5:18.021419093635284,18.021419093635284,18.021419093635284,18.021419093635284,18.021419093635284,18.021419093635284,18.021419093635284,18.021419093635284,18.021419093635284,18.021419093635284,18.021419093635284,18.021419093635284,18.021419093635284,18.021419093635284,18.021419093635284,18.021419093635284,18.021419093635284,18.021419093635284,18.021419093635284,18.021419093635284,18.021419093635284,12.03738893143578,12.03738893143578,12.03738893143578,12.03738893143578:98.0,98.0,98.0,98.0,98.0,98.0,98.0,98.0,98.0,98.0,98.0,98.0,98.0,98.0,98.0,98.0,98.0,98.0,98.0,98.0,98.0,69.0,69.0,69.0,69.0:1107.5,1107.5,1107.5,1107.5,1107.5,1107.5,1107.5,1107.5,1107.5,1107.5,1107.5,1107.5,1107.5,1107.5,1107.5,1107.5,1107.5,1107.5,1107.5,1107.5,1107.5,1122.0,1122.0,1122.0,1122.0:44.0,44.0,44.0,44.0,44.0,44.0,44.0,44.0,44.0,44.0,44.0,44.0,44.0,44.0,44.0,44.0,44.0,44.0,44.0,44.0,44.0,41.5,41.5,41.5,41.5:1
1.310000000000000000e+02,1.310000000000000000e+02,1.310000000000000000e+02,1.310000000000000000e+02,1.310000000000000000e+02,1.310000000000000000e+02,1.310000000000000000e+02,1.310000000000000000e+02,1.310000000000000000e+02,1.310000000000000000e+02,1.310000000000000000e+02,1.310000000000000000e+02,1.310000000000000000e+02,1.310000000000000000e+02,1.310000000000000000e+02,1.310000000000000000e+02,1.310000000000000000e+02,1.310000000000000000e+02,1.310000000000000000e+02,1.310000000000000000e+02,1.310000000000000000e+02,1.310000000000000000e+02,1.310000000000000000e+02,1.310000000000000000e+02,1.310000000000000000e+02:360.0,360.0,360.0,360.0,360.0,360.0,360.0,360.0,360.0,360.0,360.0,360.0,360.0,360.0,360.0,360.0,358.0,358.0,358.0,358.0,358.0,358.0,358.0,358.0,358.0:29696.5,29696.5,29696.5,29696.5,29696.5,29696.5,29696.5,29696.5,29696.5,29696.5,29696.5,29696.5,29696.5,29696.5,29696.5,29696.5,30492.5,30492.5,30492.5,30492.5,30492.5,30492.5,30492.5,30492.5,30492.5:18.021419093635284,18.021419093635284,18.021419093635284,18.021419093635284,18.021419093635284,18.021419093635284,18.021419093635284,18.021419093635284,18.021419093635284,18.021419093635284,18.021419093635284,18.021419093635284,18.021419093635284,18.021419093635284,18.021419093635284,18.021419093635284,12.03738893143578,12.03738893143578,12.03738893143578,12.03738893143578,12.03738893143578,12.03738893143578,12.03738893143578,12.03738893143578,12.03738893143578:98.0,98.0,98.0,98.0,98.0,98.0,98.0,98.0,98.0,98.0,98.0,98.0,98.0,98.0,98.0,98.0,69.0,69.0,69.0,69.0,69.0,69.0,69.0,69.0,69.0:1107.5,1107.5,1107.5,1107.5,1107.5,1107.5,1107.5,1107.5,1107.5,1107.5,1107.5,1107.5,1107.5,1107.5,1107.5,1107.5,1122.0,1122.0,1122.0,1122.0,1122.0,1122.0,1122.0,1122.0,1122.0:44.0,44.0,44.0,44.0,44.0,44.0,44.0,44.0,44.0,44.0,44.0,44.0,44.0,44.0,44.0,44.0,41.5,41.5,41.5,41.5,41.5,41.5,41.5,41.5,41.5:1
1.310000000000000000e+02,1.310000000000000000e+02,1.310000000000000000e+02,1.310000000000000000e+02,1.310000000000000000e+02,1.310000000000000000e+02,1.310000000000000000e+02,1.310000000000000000e+02,1.310000000000000000e+02,1.310000000000000000e+02,1.310000000000000000e+02,1.310000000000000000e+02,1.310000000000000000e+02,1.310000000000000000e+02,1.310000000000000000e+02,1.310000000000000000e+02,1.310000000000000000e+02,1.310000000000000000e+02,1.310000000000000000e+02,1.310000000000000000e+02,1.310000000000000000e+02,1.310000000000000000e+02,1.310000000000000000e+02,1.310000000000000000e+02,1.310000000000000000e+02:360.0,360.0,360.0,360.0,360.0,360.0,360.0,360.0,360.0,360.0,360.0,358.0,358.0,358.0,358.0,358.0,358.0,358.0,358.0,358.0,358.0,358.0,358.0,358.0,358.0:29696.5,29696.5,29696.5,29696.5,29696.5,29696.5,29696.5,29696.5,29696.5,29696.5,29696.5,30492.5,30492.5,30492.5,30492.5,30492.5,30492.5,30492.5,30492.5,30492.5,30492.5,30492.5,30492.5,30492.5,30492.5:18.021419093635284,18.021419093635284,18.021419093635284,18.021419093635284,18.021419093635284,18.021419093635284,18.021419093635284,18.021419093635284,18.021419093635284,18.021419093635284,18.021419093635284,12.03738893143578,12.03738893143578,12.03738893143578,12.03738893143578,12.03738893143578,12.03738893143578,12.03738893143578,12.03738893143578,12.03738893143578,12.03738893143578,12.03738893143578,12.03738893143578,12.03738893143578,12.03738893143578:98.0,98.0,98.0,98.0,98.0,98.0,98.0,98.0,98.0,98.0,98.0,69.0,69.0,69.0,69.0,69.0,69.0,69.0,69.0,69.0,69.0,69.0,69.0,69.0,69.0:1107.5,1107.5,1107.5,1107.5,1107.5,1107.5,1107.5,1107.5,1107.5,1107.5,1107.5,1122.0,1122.0,1122.0,1122.0,1122.0,1122.0,1122.0,1122.0,1122.0,1122.0,1122.0,1122.0,1122.0,1122.0:44.0,44.0,44.0,44.0,44.0,44.0,44.0,44.0,44.0,44.0,44.0,41.5,41.5,41.5,41.5,41.5,41.5,41.5,41.5,41.5,41.5,41.5,41.5,41.5,41.5:1
1.310000000000000000e+02,1.310000000000000000e+02,1.310000000000000000e+02,1.310000000000000000e+02,1.310000000000000000e+02,1.310000000000000000e+02,1.310000000000000000e+02,1.310000000000000000e+02,1.310000000000000000e+02,1.310000000000000000e+02,1.310000000000000000e+02,1.310000000000000000e+02,1.310000000000000000e+02,1.310000000000000000e+02,1.310000000000000000e+02,1.310000000000000000e+02,1.310000000000000000e+02,1.310000000000000000e+02,1.310000000000000000e+02,1.310000000000000000e+02,1.310000000000000000e+02,1.310000000000000000e+02,1.310000000000000000e+02,1.310000000000000000e+02,1.310000000000000000e+02:360.0,360.0,360.0,360.0,360.0,360.0,358.0,358.0,358.0,358.0,358.0,358.0,358.0,358.0,358.0,358.0,358.0,358.0,358.0,358.0,358.0,358.0,358.0,358.0,358.0:29696.5,29696.5,29696.5,29696.5,29696.5,29696.5,30492.5,30492.5,30492.5,30492.5,30492.5,30492.5,30492.5,30492.5,30492.5,30492.5,30492.5,30492.5,30492.5,30492.5,30492.5,30492.5,30492.5,30492.5,30492.5:18.021419093635284,18.021419093635284,18.021419093635284,18.021419093635284,18.021419093635284,18.021419093635284,12.03738893143578,12.03738893143578,12.03738893143578,12.03738893143578,12.03738893143578,12.03738893143578,12.03738893143578,12.03738893143578,12.03738893143578,12.03738893143578,12.03738893143578,12.03738893143578,12.03738893143578,12.03738893143578,12.03738893143578,12.03738893143578,12.03738893143578,12.03738893143578,12.03738893143578:98.0,98.0,98.0,98.0,98.0,98.0,69.0,69.0,69.0,69.0,69.0,69.0,69.0,69.0,69.0,69.0,69.0,69.0,69.0,69.0,69.0,69.0,69.0,69.0,69.0:1107.5,1107.5,1107.5,1107.5,1107.5,1107.5,1122.0,1122.0,1122.0,1122.0,1122.0,1122.0,1122.0,1122.0,1122.0,1122.0,1122.0,1122.0,1122.0,1122.0,1122.0,1122.0,1122.0,1122.0,1122.0:44.0,44.0,44.0,44.0,44.0,44.0,41.5,41.5,41.5,41.5,41.5,41.5,41.5,41.5,41.5,41.5,41.5,41.5,41.5,41.5,41.5,41.5,41.5,41.5,41.5:1
1.310000000000000000e+02,1.310000000000000000e+02,1.310000000000000000e+02,1.310000000000000000e+02,1.310000000000000000e+02,1.310000000000000000e+02,1.310000000000000000e+02,1.310000000000000000e+02,1.310000000000000000e+02,1.310000000000000000e+02,1.310000000000000000e+02,1.310000000000000000e+02,1.310000000000000000e+02,1.310000000000000000e+02,1.310000000000000000e+02,1.310000000000000000e+02,1.310000000000000000e+02,1.310000000000000000e+02,1.310000000000000000e+02,1.310000000000000000e+02,1.310000000000000000e+02,1.310000000000000000e+02,1.310000000000000000e+02,1.310000000000000000e+02,1.310000000000000000e+02:360.0,358.0,358.0,358.0,358.0,358.0,358.0,358.0,358.0,358.0,358.0,358.0,358.0,358.0,358.0,358.0,358.0,358.0,358.0,358.0,358.0,358.0,358.0,358.0,358.0:29696.5,30492.5,30492.5,30492.5,30492.5,30492.5,30492.5,30492.5,30492.5,30492.5,30492.5,30492.5,30492.5,30492.5,30492.5,30492.5,30492.5,30492.5,30492.5,30492.5,30492.5,30492.5,30492.5,30492.5,30492.5:18.021419093635284,12.03738893143578,12.03738893143578,12.03738893143578,12.03738893143578,12.03738893143578,12.03738893143578,12.03738893143578,12.03738893143578,12.03738893143578,12.03738893143578,12.03738893143578,12.03738893143578,12.03738893143578,12.03738893143578,12.03738893143578,12.03738893143578,12.03738893143578,12.03738893143578,12.03738893143578,12.03738893143578,12.03738893143578,12.03738893143578,12.03738893143578,12.03738893143578:98.0,69.0,69.0,69.0,69.0,69.0,69.0,69.0,69.0,69.0,69.0,69.0,69.0,69.0,69.0,69.0,69.0,69.0,69.0,69.0,69.0,69.0,69.0,69.0,69.0:1107.5,1122.0,1122.0,1122.0,1122.0,1122.0,1122.0,1122.0,1122.0,1122.0,1122.0,1122.0,1122.0,1122.0,1122.0,1122.0,1122.0,1122.0,1122.0,1122.0,1122.0,1122.0,1122.0,1122.0,1122.0:44.0,41.5,41.5,41.5,41.5,41.5,41.5,41.5,41.5,41.5,41.5,41.5,41.5,41.5,41.5,41.5,41.5,41.5,41.5,41.5,41.5,41.5,41.5,41.5,41.5:1
1.310000000000000000e+02,1.310000000000000000e+02,1.310000000000000000e+02,1.310000000000000000e+02,1.310000000000000000e+02,1.310000000000000000e+02,1.310000000000000000e+02,1.310000000000000000e+02,1.310000000000000000e+02,1.310000000000000000e+02,1.310000000000000000e+02,1.310000000000000000e+02,1.310000000000000000e+02,1.310000000000000000e+02,1.310000000000000000e+02,1.310000000000000000e+02,1.310000000000000000e+02,1.310000000000000000e+02,1.310000000000000000e+02,1.310000000000000000e+02,1.310000000000000000e+02,1.310000000000000000e+02,1.310000000000000000e+02,1.310000000000000000e+02,1.280000000000000000e+02:358.0,358.0,358.0,358.0,358.0,358.0,358.0,358.0,358.0,358.0,358.0,358.0,358.0,358.0,358.0,358.0,358.0,358.0,358.0,358.0,358.0,358.0,358.0,358.0,345.0:30492.5,30492.5,30492.5,30492.5,30492.5,30492.5,30492.5,30492.5,30492.5,30492.5,30492.5,30492.5,30492.5,30492.5,30492.5,30492.5,30492.5,30492.5,30492.5,30492.5,30492.5,30492.5,30492.5,30492.5,29337.0:12.03738893143578,12.03738893143578,12.03738893143578,12.03738893143578,12.03738893143578,12.03738893143578,12.03738893143578,12.03738893143578,12.03738893143578,12.03738893143578,12.03738893143578,12.03738893143578,12.03738893143578,12.03738893143578,12.03738893143578,12.03738893143578,12.03738893143578,12.03738893143578,12.03738893143578,12.03738893143578,12.03738893143578,12.03738893143578,12.03738893143578,12.03738893143578,7.149227160443899:69.0,69.0,69.0,69.0,69.0,69.0,69.0,69.0,69.0,69.0,69.0,69.0,69.0,69.0,69.0,69.0,69.0,69.0,69.0,69.0,69.0,69.0,69.0,69.0,41.0:1122.0,1122.0,1122.0,1122.0,1122.0,1122.0,1122.0,1122.0,1122.0,1122.0,1122.0,1122.0,1122.0,1122.0,1122.0,1122.0,1122.0,1122.0,1122.0,1122.0,1122.0,1122.0,1122.0,1122.0,1001.0:41.5,41.5,41.5,41.5,41.5,41.5,41.5,41.5,41.5,41.5,41.5,41.5,41.5,41.5,41.5,41.5,41.5,41.5,41.5,41.5,41.5,41.5,41.5,41.5,39.5:1
1.310000000000000000e+02,1.310000000000000000e+02,1.310000000000000000e+02,1.310000000000000000e+02,1.310000000000000000e+02,1.310000000000000000e+02,1.310000000000000000e+02,1.310000000000000000e+02,1.310000000000000000e+02,1.310000000000000000e+02,1.310000000000000000e+02,1.310000000000000000e+02,1.310000000000000000e+02,1.310000000000000000e+02,1.310000000000000000e+02,1.310000000000000000e+02,1.310000000000000000e+02,1.310000000000000000e+02,1.310000000000000000e+02,1.280000000000000000e+02,1.280000000000000000e+02,1.280000000000000000e+02,1.310000000000000000e+02,1.310000000000000000e+02,1.310000000000000000e+02:358.0,358.0,358.0,358.0,358.0,358.0,358.0,358.0,358.0,358.0,358.0,358.0,358.0,358.0,358.0,358.0,358.0,358.0,358.0,345.0,345.0,345.0,347.0,347.0,347.0:30492.5,30492.5,30492.5,30492.5,30492.5,30492.5,30492.5,30492.5,30492.5,30492.5,30492.5,30492.5,30492.5,30492.5,30492.5,30492.5,30492.5,30492.5,30492.5,29337.0,29337.0,29337.0,30479.0,30479.0,30479.0:12.03738893143578,12.03738893143578,12.03738893143578,12.03738893143578,12.03738893143578,12.03738893143578,12.03738893143578,12.03738893143578,12.03738893143578,12.03738893143578,12.03738893143578,12.03738893143578,12.03738893143578,12.03738893143578,12.03738893143578,12.03738893143578,12.03738893143578,12.03738893143578,12.03738893143578,7.149227160443899,7.149227160443899,7.149227160443899,0.1729056299213903,0.1729056299213903,0.1729056299213903:69.0,69.0,69.0,69.0,69.0,69.0,69.0,69.0,69.0,69.0,69.0,69.0,69.0,69.0,69.0,69.0,69.0,69.0,69.0,41.0,41.0,41.0,131.0,131.0,131.0:1122.0,1122.0,1122.0,1122.0,1122.0,1122.0,1122.0,1122.0,1122.0,1122.0,1122.0,1122.0,1122.0,1122.0,1122.0,1122.0,1122.0,1122.0,1122.0,1001.0,1001.0,1001.0,1053.5,1053.5,1053.5:41.5,41.5,41.5,41.5,41.5,41.5,41.5,41.5,41.5,41.5,41.5,41.5,41.5,41.5,41.5,41.5,41.5,41.5,41.5,39.5,39.5,39.5,41.5,41.5,41.5:1
1.310000000000000000e+02,1.310000000000000000e+02,1.310000000000000000e+02,1.310000000000000000e+02,1.310000000000000000e+02,1.310000000000000000e+02,1.310000000000000000e+02,1.310000000000000000e+02,1.310000000000000000e+02,1.310000000000000000e+02,1.310000000000000000e+02,1.310000000000000000e+02,1.310000000000000000e+02,1.310000000000000000e+02,1.280000000000000000e+02,1.280000000000000000e+02,1.280000000000000000e+02,1.310000000000000000e+02,1.310000000000000000e+02,1.310000000000000000e+02,1.300000000000000000e+02,1.300000000000000000e+02,1.300000000000000000e+02,1.300000000000000000e+02,1.260000000000000000e+02:358.0,358.0,358.0,358.0,358.0,358.0,358.0,358.0,358.0,358.0,358.0,358.0,358.0,358.0,345.0,345.0,345.0,347.0,347.0,347.0,341.0,341.0,341.0,341.0,342.0:30492.5,30492.5,30492.5,30492.5,30492.5,30492.5,30492.5,30492.5,30492.5,30492.5,30492.5,30492.5,30492.5,30492.5,29337.0,29337.0,29337.0,30479.0,30479.0,30479.0,29813.5,29813.5,29813.5,29813.5,29415.0:12.03738893143578,12.03738893143578,12.03738893143578,12.03738893143578,12.03738893143578,12.03738893143578,12.03738893143578,12.03738893143578,12.03738893143578,12.03738893143578,12.03738893143578,12.03738893143578,12.03738893143578,12.03738893143578,7.149227160443899,7.149227160443899,7.149227160443899,0.1729056299213903,0.1729056299213903,0.1729056299213903,0.1764779887858225,0.1764779887858225,0.1764779887858225,0.1764779887858225,9.440095618001186:69.0,69.0,69.0,69.0,69.0,69.0,69.0,69.0,69.0,69.0,69.0,69.0,69.0,69.0,41.0,41.0,41.0,131.0,131.0,131.0,130.0,130.0,130.0,130.0,53.0:1122.0,1122.0,1122.0,1122.0,1122.0,1122.0,1122.0,1122.0,1122.0,1122.0,1122.0,1122.0,1122.0,1122.0,1001.0,1001.0,1001.0,1053.5,1053.5,1053.5,1046.5,1046.5,1046.5,1046.5,1171.0:41.5,41.5,41.5,41.5,41.5,41.5,41.5,41.5,41.5,41.5,41.5,41.5,41.5,41.5,39.5,39.5,39.5,41.5,41.5,41.5,40.0,40.0,40.0,40.0,44.5:1
1.310000000000000000e+02,1.310000000000000000e+02,1.310000000000000000e+02,1.310000000000000000e+02,1.310000000000000000e+02,1.310000000000000000e+02,1.310000000000000000e+02,1.310000000000000000e+02,1.310000000000000000e+02,1.280000000000000000e+02,1.280000000000000000e+02,1.280000000000000000e+02,1.310000000000000000e+02,1.310000000000000000e+02,1.310000000000000000e+02,1.300000000000000000e+02,1.300000000000000000e+02,1.300000000000000000e+02,1.300000000000000000e+02,1.260000000000000000e+02,1.330000000000000000e+02,1.330000000000000000e+02,1.330000000000000000e+02,1.330000000000000000e+02,1.330000000000000000e+02:358.0,358.0,358.0,358.0,358.0,358.0,358.0,358.0,358.0,345.0,345.0,345.0,347.0,347.0,347.0,341.0,341.0,341.0,341.0,342.0,342.0,342.0,342.0,342.0,342.0:30492.5,30492.5,30492.5,30492.5,30492.5,30492.5,30492.5,30492.5,30492.5,29337.0,29337.0,29337.0,30479.0,30479.0,30479.0,29813.5,29813.5,29813.5,29813.5,29415.0,30335.5,30335.5,30335.5,30335.5,30335.5:12.03738893143578,12.03738893143578,12.03738893143578,12.03738893143578,12.03738893143578,12.03738893143578,12.03738893143578,12.03738893143578,12.03738893143578,7.149227160443899,7.149227160443899,7.149227160443899,0.1729056299213903,0.1729056299213903,0.1729056299213903,0.1764779887858225,0.1764779887858225,0.1764779887858225,0.1764779887858225,9.440095618001186,9.642291906771892,9.642291906771892,9.642291906771892,9.642291906771892,9.642291906771892:69.0,69.0,69.0,69.0,69.0,69.0,69.0,69.0,69.0,41.0,41.0,41.0,131.0,131.0,131.0,130.0,130.0,130.0,130.0,53.0,55.0,55.0,55.0,55.0,55.0:1122.0,1122.0,1122.0,1122.0,1122.0,1122.0,1122.0,1122.0,1122.0,1001.0,1001.0,1001.0,1053.5,1053.5,1053.5,1046.5,1046.5,1046.5,1046.5,1171.0,1078.0,1078.0,1078.0,1078.0,1078.0:41.5,41.5,41.5,41.5,41.5,41.5,41.5,41.5,41.5,39.5,39.5,39.5,41.5,41.5,41.5,40.0,40.0,40.0,40.0,44.5,41.0,41.0,41.0,41.0,41.0:1
1.310000000000000000e+02,1.310000000000000000e+02,1.310000000000000000e+02,1.310000000000000000e+02,1.280000000000000000e+02,1.280000000000000000e+02,1.280000000000000000e+02,1.310000000000000000e+02,1.310000000000000000e+02,1.310000000000000000e+02,1.300000000000000000e+02,1.300000000000000000e+02,1.300000000000000000e+02,1.300000000000000000e+02,1.260000000000000000e+02,1.330000000000000000e+02,1.330000000000000000e+02,1.330000000000000000e+02,1.330000000000000000e+02,1.330000000000000000e+02,1.330000000000000000e+02,1.330000000000000000e+02,1.330000000000000000e+02,1.330000000000000000e+02,1.330000000000000000e+02:358.0,358.0,358.0,358.0,345.0,345.0,345.0,347.0,347.0,347.0,341.0,341.0,341.0,341.0,342.0,342.0,342.0,342.0,342.0,342.0,342.0,342.0,342.0,342.0,342.0:30492.5,30492.5,30492.5,30492.5,29337.0,29337.0,29337.0,30479.0,30479.0,30479.0,29813.5,29813.5,29813.5,29813.5,29415.0,30335.5,30335.5,30335.5,30335.5,30335.5,30335.5,30335.5,30335.5,30335.5,30152.5:12.03738893143578,12.03738893143578,12.03738893143578,12.03738893143578,7.149227160443899,7.149227160443899,7.149227160443899,0.1729056299213903,0.1729056299213903,0.1729056299213903,0.1764779887858225,0.1764779887858225,0.1764779887858225,0.1764779887858225,9.440095618001186,9.642291906771892,9.642291906771892,9.642291906771892,9.642291906771892,9.642291906771892,9.642291906771892,9.642291906771892,9.642291906771892,9.642291906771892,9.282814514343569:69.0,69.0,69.0,69.0,41.0,41.0,41.0,131.0,131.0,131.0,130.0,130.0,130.0,130.0,53.0,55.0,55.0,55.0,55.0,55.0,55.0,55.0,55.0,55.0,53.0:1122.0,1122.0,1122.0,1122.0,1001.0,1001.0,1001.0,1053.5,1053.5,1053.5,1046.5,1046.5,1046.5,1046.5,1171.0,1078.0,1078.0,1078.0,1078.0,1078.0,1078.0,1078.0,1078.0,1078.0,1038.0:41.5,41.5,41.5,41.5,39.5,39.5,39.5,41.5,41.5,41.5,40.0,40.0,40.0,40.0,44.5,41.0,41.0,41.0,41.0,41.0,41.0,41.0,41.0,41.0,38.5:1
1.280000000000000000e+02,1.280000000000000000e+02,1.310000000000000000e+02,1.310000000000000000e+02,1.310000000000000000e+02,1.300000000000000000e+02,1.300000000000000000e+02,1.300000000000000000e+02,1.300000000000000000e+02,1.260000000000000000e+02,1.330000000000000000e+02,1.330000000000000000e+02,1.330000000000000000e+02,1.330000000000000000e+02,1.330000000000000000e+02,1.330000000000000000e+02,1.330000000000000000e+02,1.330000000000000000e+02,1.330000000000000000e+02,1.330000000000000000e+02,1.330000000000000000e+02,1.330000000000000000e+02,1.330000000000000000e+02,1.310000000000000000e+02,1.310000000000000000e+02:345.0,345.0,347.0,347.0,347.0,341.0,341.0,341.0,341.0,342.0,342.0,342.0,342.0,342.0,342.0,342.0,342.0,342.0,342.0,342.0,345.0,332.0,332.0,337.0,337.0:29337.0,29337.0,30479.0,30479.0,30479.0,29813.5,29813.5,29813.5,29813.5,29415.0,30335.5,30335.5,30335.5,30335.5,30335.5,30335.5,30335.5,30335.5,30335.5,30152.5,30762.5,29252.0,29252.0,29727.0,29727.0:7.149227160443899,7.149227160443899,0.1729056299213903,0.1729056299213903,0.1729056299213903,0.1764779887858225,0.1764779887858225,0.1764779887858225,0.1764779887858225,9.440095618001186,9.642291906771892,9.642291906771892,9.642291906771892,9.642291906771892,9.642291906771892,9.642291906771892,9.642291906771892,9.642291906771892,9.642291906771892,9.282814514343569,10.519413039064064,0.1777898603162704,0.1777898603162704,7.626496985166461,7.626496985166461:41.0,41.0,131.0,131.0,131.0,130.0,130.0,130.0,130.0,53.0,55.0,55.0,55.0,55.0,55.0,55.0,55.0,55.0,55.0,53.0,60.0,133.0,133.0,43.0,43.0:1001.0,1001.0,1053.5,1053.5,1053.5,1046.5,1046.5,1046.5,1046.5,1171.0,1078.0,1078.0,1078.0,1078.0,1078.0,1078.0,1078.0,1078.0,1078.0,1038.0,1011.0,1002.5,1002.5,1071.5,1071.5:39.5,39.5,41.5,41.5,41.5,40.0,40.0,40.0,40.0,44.5,41.0,41.0,41.0,41.0,41.0,41.0,41.0,41.0,41.0,38.5,38.0,39.0,39.0,40.5,40.5:1
1.300000000000000000e+02,1.300000000000000000e+02,1.300000000000000000e+02,1.300000000000000000e+02,1.260000000000000000e+02,1.330000000000000000e+02,1.330000000000000000e+02,1.330000000000000000e+02,1.330000000000000000e+02,1.330000000000000000e+02,1.330000000000000000e+02,1.330000000000000000e+02,1.330000000000000000e+02,1.330000000000000000e+02,1.330000000000000000e+02,1.330000000000000000e+02,1.330000000000000000e+02,1.330000000000000000e+02,1.310000000000000000e+02,1.310000000000000000e+02,1.310000000000000000e+02,1.310000000000000000e+02,1.310000000000000000e+02,1.330000000000000000e+02,1.330000000000000000e+02:341.0,341.0,341.0,341.0,342.0,342.0,342.0,342.0,342.0,342.0,342.0,342.0,342.0,342.0,342.0,345.0,332.0,332.0,337.0,337.0,337.0,341.0,341.0,326.0,332.0:29813.5,29813.5,29813.5,29813.5,29415.0,30335.5,30335.5,30335.5,30335.5,30335.5,30335.5,30335.5,30335.5,30335.5,30152.5,30762.5,29252.0,29252.0,29727.0,29727.0,29727.0,29822.5,29822.5,29544.0,29290.0:0.1764779887858225,0.1764779887858225,0.1764779887858225,0.1764779887858225,9.440095618001186,9.642291906771892,9.642291906771892,9.642291906771892,9.642291906771892,9.642291906771892,9.642291906771892,9.642291906771892,9.642291906771892,9.642291906771892,9.282814514343569,10.519413039064064,0.1777898603162704,0.1777898603162704,7.626496985166461,7.626496985166461,7.626496985166461,0.17602927987160427,0.17602927987160427,13.954818279668935,0.17926529122653706:130.0,130.0,130.0,130.0,53.0,55.0,55.0,55.0,55.0,55.0,55.0,55.0,55.0,55.0,53.0,60.0,133.0,133.0,43.0,43.0,43.0,131.0,131.0,74.0,133.0:1046.5,1046.5,1046.5,1046.5,1171.0,1078.0,1078.0,1078.0,1078.0,1078.0,1078.0,1078.0,1078.0,1078.0,1038.0,1011.0,1002.5,1002.5,1071.5,1071.5,1071.5,1001.0,1001.0,1097.5,1096.5:40.0,40.0,40.0,40.0,44.5,41.0,41.0,41.0,41.0,41.0,41.0,41.0,41.0,41.0,38.5,38.0,39.0,39.0,40.5,40.5,40.5,38.0,38.0,42.0,40.0:1
1.330000000000000000e+02,1.330000000000000000e+02,1.330000000000000000e+02,1.330000000000000000e+02,1.330000000000000000e+02,1.330000000000000000e+02,1.330000000000000000e+02,1.330000000000000000e+02,1.330000000000000000e+02,1.330000000000000000e+02,1.330000000000000000e+02,1.330000000000000000e+02,1.330000000000000000e+02,1.310000000000000000e+02,1.310000000000000000e+02,1.310000000000000000e+02,1.310000000000000000e+02,1.310000000000000000e+02,1.330000000000000000e+02,1.330000000000000000e+02,1.350000000000000000e+02,1.330000000000000000e+02,1.350000000000000000e+02,1.330000000000000000e+02,1.330000000000000000e+02:342.0,342.0,342.0,342.0,342.0,342.0,342.0,342.0,342.0,342.0,345.0,332.0,332.0,337.0,337.0,337.0,341.0,341.0,326.0,332.0,344.0,335.0,341.0,331.0,342.0:30335.5,30335.5,30335.5,30335.5,30335.5,30335.5,30335.5,30335.5,30335.5,30152.5,30762.5,29252.0,29252.0,29727.0,29727.0,29727.0,29822.5,29822.5,29544.0,29290.0,31178.0,29549.0,30527.5,30172.5,30935.0:9.642291906771892,9.642291906771892,9.642291906771892,9.642291906771892,9.642291906771892,9.642291906771892,9.642291906771892,9.642291906771892,9.642291906771892,9.282814514343569,10.519413039064064,0.1777898603162704,0.1777898603162704,7.626496985166461,7.626496985166461,7.626496985166461,0.17602927987160427,0.17602927987160427,13.954818279668935,0.17926529122653706,13.292935998606787,8.345129564509692,0.17876138393178573,12.391544399851016,15.192774382681694:55.0,55.0,55.0,55.0,55.0,55.0,55.0,55.0,55.0,53.0,60.0,133.0,133.0,43.0,43.0,43.0,131.0,131.0,74.0,133.0,74.0,46.0,135.0,67.0,83.0:1078.0,1078.0,1078.0,1078.0,1078.0,1078.0,1078.0,1078.0,1078.0,1038.0,1011.0,1002.5,1002.5,1071.5,1071.5,1071.5,1001.0,1001.0,1097.5,1096.5,1340.0,1069.5,1240.5,1307.5,1119.5:41.0,41.0,41.0,41.0,41.0,41.0,41.0,41.0,41.0,38.5,38.0,39.0,39.0,40.5,40.5,40.5,38.0,38.0,42.0,40.0,44.0,41.0,42.5,45.5,41.5:1
1.330000000000000000e+02,1.330000000000000000e+02,1.330000000000000000e+02,1.330000000000000000e+02,1.330000000000000000e+02,1.330000000000000000e+02,1.330000000000000000e+02,1.330000000000000000e+02,1.310000000000000000e+02,1.310000000000000000e+02,1.310000000000000000e+02,1.310000000000000000e+02,1.310000000000000000e+02,1.330000000000000000e+02,1.330000000000000000e+02,1.350000000000000000e+02,1.330000000000000000e+02,1.350000000000000000e+02,1.330000000000000000e+02,1.330000000000000000e+02,1.350000000000000000e+02,1.330000000000000000e+02,1.330000000000000000e+02,1.330000000000000000e+02,1.330000000000000000e+02:342.0,342.0,342.0,342.0,342.0,345.0,332.0,332.0,337.0,337.0,337.0,341.0,341.0,326.0,332.0,344.0,335.0,341.0,331.0,342.0,341.0,335.0,335.0,326.0,326.0:30335.5,30335.5,30335.5,30335.5,30152.5,30762.5,29252.0,29252.0,29727.0,29727.0,29727.0,29822.5,29822.5,29544.0,29290.0,31178.0,29549.0,30527.5,30172.5,30935.0,31062.5,30071.0,29626.0,28905.5,29499.0:9.642291906771892,9.642291906771892,9.642291906771892,9.642291906771892,9.282814514343569,10.519413039064064,0.1777898603162704,0.1777898603162704,7.626496985166461,7.626496985166461,7.626496985166461,0.17602927987160427,0.17602927987160427,13.954818279668935,0.17926529122653706,13.292935998606787,8.345129564509692,0.17876138393178573,12.391544399851016,15.192774382681694,14.925606212504896,12.351901070560832,0.18092729562903684,9.895420803093543,15.736573470293319:55.0,55.0,55.0,55.0,53.0,60.0,133.0,133.0,43.0,43.0,43.0,131.0,131.0,74.0,133.0,74.0,46.0,135.0,67.0,83.0,81.0,67.0,133.0,53.0,83.0:1078.0,1078.0,1078.0,1078.0,1038.0,1011.0,1002.5,1002.5,1071.5,1071.5,1071.5,1001.0,1001.0,1097.5,1096.5,1340.0,1069.5,1240.5,1307.5,1119.5,1366.5,1300.5,1076.5,1076.0,1322.5:41.0,41.0,41.0,41.0,38.5,38.0,39.0,39.0,40.5,40.5,40.5,38.0,38.0,42.0,40.0,44.0,41.0,42.5,45.5,41.5,44.0,46.0,41.5,40.5,45.5:1
1.330000000000000000e+02,1.330000000000000000e+02,1.330000000000000000e+02,1.310000000000000000e+02,1.310000000000000000e+02,1.310000000000000000e+02,1.310000000000000000e+02,1.310000000000000000e+02,1.330000000000000000e+02,1.330000000000000000e+02,1.350000000000000000e+02,1.330000000000000000e+02,1.350000000000000000e+02,1.330000000000000000e+02,1.330000000000000000e+02,1.350000000000000000e+02,1.330000000000000000e+02,1.330000000000000000e+02,1.330000000000000000e+02,1.330000000000000000e+02,1.368247053715081165e+02,1.330000000000000000e+02,1.388128236151112844e+02,1.360000000000000000e+02,1.350000000000000000e+02:345.0,332.0,332.0,337.0,337.0,337.0,341.0,341.0,326.0,332.0,344.0,335.0,341.0,331.0,342.0,341.0,335.0,335.0,326.0,326.0,325.8849490234245,329.0,326.7736219464478,333.0,329.0:30762.5,29252.0,29252.0,29727.0,29727.0,29727.0,29822.5,29822.5,29544.0,29290.0,31178.0,29549.0,30527.5,30172.5,30935.0,31062.5,30071.0,29626.0,28905.5,29499.0,29142.5,29767.0,30203.5,30634.0,29846.0:10.519413039064064,0.1777898603162704,0.1777898603162704,7.626496985166461,7.626496985166461,7.626496985166461,0.17602927987160427,0.17602927987160427,13.954818279668935,0.17926529122653706,13.292935998606787,8.345129564509692,0.17876138393178573,12.391544399851016,15.192774382681694,14.925606212504896,12.351901070560832,0.18092729562903684,9.895420803093543,15.736573470293319,0.2296789005269388,0.18379471158625807,19.502966640695284,15.77275269690811,15.739620697623176:60.0,133.0,133.0,43.0,43.0,43.0,131.0,131.0,74.0,133.0,74.0,46.0,135.0,67.0,83.0,81.0,67.0,133.0,53.0,83.0,136.82470537150812,133.0,86.46964785403026,84.0,83.0:1011.0,1002.5,1002.5,1071.5,1071.5,1071.5,1001.0,1001.0,1097.5,1096.5,1340.0,1069.5,1240.5,1307.5,1119.5,1366.5,1300.5,1076.5,1076.0,1322.5,1026.0,1229.5,1289.0,1532.0,1274.5:38.0,39.0,39.0,40.5,40.5,40.5,38.0,38.0,42.0,40.0,44.0,41.0,42.5,45.5,41.5,44.0,46.0,41.5,40.5,45.5,43.0,42.5,43.5,49.5,43.5:1
1.310000000000000000e+02,1.310000000000000000e+02,1.310000000000000000e+02,1.330000000000000000e+02,1.330000000000000000e+02,1.350000000000000000e+02,1.330000000000000000e+02,1.350000000000000000e+02,1.330000000000000000e+02,1.330000000000000000e+02,1.350000000000000000e+02,1.330000000000000000e+02,1.330000000000000000e+02,1.330000000000000000e+02,1.330000000000000000e+02,1.368247053715081165e+02,1.330000000000000000e+02,1.388128236151112844e+02,1.360000000000000000e+02,1.350000000000000000e+02,1.380000000000000000e+02,1.330000000000000000e+02,1.350000000000000000e+02,1.380000000000000000e+02,1.370000000000000000e+02:337.0,341.0,341.0,326.0,332.0,344.0,335.0,341.0,331.0,342.0,341.0,335.0,335.0,326.0,326.0,325.8849490234245,329.0,326.7736219464478,333.0,329.0,336.0,323.0,323.0,333.0,336.0:29727.0,29822.5,29822.5,29544.0,29290.0,31178.0,29549.0,30527.5,30172.5,30935.0,31062.5,30071.0,29626.0,28905.5,29499.0,29142.5,29767.0,30203.5,30634.0,29846.0,30713.5,29163.5,29453.0,30898.0,30621.0:7.626496985166461,0.17602927987160427,0.17602927987160427,13.954818279668935,0.17926529122653706,13.292935998606787,8.345129564509692,0.17876138393178573,12.391544399851016,15.192774382681694,14.925606212504896,12.351901070560832,0.18092729562903684,9.895420803093543,15.736573470293319,0.2296789005269388,0.18379471158625807,19.502966640695284,15.77275269690811,15.739620697623176,14.508237572981976,0.18669176291153888,13.101557226994618,15.641819153484516,0.18190203841963973:43.0,131.0,131.0,74.0,133.0,74.0,46.0,135.0,67.0,83.0,81.0,67.0,133.0,53.0,83.0,136.82470537150812,133.0,86.46964785403026,84.0,83.0,78.0,133.0,69.0,83.0,137.0:1071.5,1001.0,1001.0,1097.5,1096.5,1340.0,1069.5,1240.5,1307.5,1119.5,1366.5,1300.5,1076.5,1076.0,1322.5,1026.0,1229.5,1289.0,1532.0,1274.5,1329.0,1085.5,1142.0,1355.0,1144.0:40.5,38.0,38.0,42.0,40.0,44.0,41.0,42.5,45.5,41.5,44.0,46.0,41.5,40.5,45.5,43.0,42.5,43.5,49.5,43.5,45.0,41.5,40.5,44.5,42.5:1
1.350000000000000000e+02,1.330000000000000000e+02,1.350000000000000000e+02,1.330000000000000000e+02,1.330000000000000000e+02,1.350000000000000000e+02,1.330000000000000000e+02,1.330000000000000000e+02,1.330000000000000000e+02,1.330000000000000000e+02,1.368247053715081165e+02,1.330000000000000000e+02,1.388128236151112844e+02,1.360000000000000000e+02,1.350000000000000000e+02,1.380000000000000000e+02,1.330000000000000000e+02,1.350000000000000000e+02,1.380000000000000000e+02,1.370000000000000000e+02,1.350000000000000000e+02,1.370000000000000000e+02,1.350000000000000000e+02,1.350000000000000000e+02,1.350000000000000000e+02:344.0,335.0,341.0,331.0,342.0,341.0,335.0,335.0,326.0,326.0,325.8849490234245,329.0,326.7736219464478,333.0,329.0,336.0,323.0,323.0,333.0,336.0,335.0,342.0,332.0,333.0,329.0:31178.0,29549.0,30527.5,30172.5,30935.0,31062.5,30071.0,29626.0,28905.5,29499.0,29142.5,29767.0,30203.5,30634.0,29846.0,30713.5,29163.5,29453.0,30898.0,30621.0,30185.5,31446.5,30618.0,29873.5,29825.5:13.292935998606787,8.345129564509692,0.17876138393178573,12.391544399851016,15.192774382681694,14.925606212504896,12.351901070560832,0.18092729562903684,9.895420803093543,15.736573470293319,0.2296789005269388,0.18379471158625807,19.502966640695284,15.77275269690811,15.739620697623176,14.508237572981976,0.18669176291153888,13.101557226994618,15.641819153484516,0.18190203841963973,11.902657917163488,0.1802296607434544,15.11887803948127,15.590877001742047,11.721297208936136:74.0,46.0,135.0,67.0,83.0,81.0,67.0,133.0,53.0,83.0,136.82470537150812,133.0,86.46964785403026,84.0,83.0,78.0,133.0,69.0,83.0,137.0,65.0,137.0,81.0,83.0,63.0:1340.0,1069.5,1240.5,1307.5,1119.5,1366.5,1300.5,1076.5,1076.0,1322.5,1026.0,1229.5,1289.0,1532.0,1274.5,1329.0,1085.5,1142.0,1355.0,1144.0,1116.5,1211.0,1155.5,1358.5,1070.5:44.0,41.0,42.5,45.5,41.5,44.0,46.0,41.5,40.5,45.5,43.0,42.5,43.5,49.5,43.5,45.0,41.5,40.5,44.5,42.5,43.0,46.0,43.0,47.0,40.0:1
1.350000000000000000e+02,1.330000000000000000e+02,1.330000000000000000e+02,1.330000000000000000e+02,1.330000000000000000e+02,1.368247053715081165e+02,1.330000000000000000e+02,1.388128236151112844e+02,1.360000000000000000e+02,1.350000000000000000e+02,1.380000000000000000e+02,1.330000000000000000e+02,1.350000000000000000e+02,1.380000000000000000e+02,1.370000000000000000e+02,1.350000000000000000e+02,1.370000000000000000e+02,1.350000000000000000e+02,1.350000000000000000e+02,1.350000000000000000e+02,1.330000000000000000e+02,1.350000000000000000e+02,1.350000000000000000e+02,1.350000000000000000e+02,1.350000000000000000e+02:341.0,335.0,335.0,326.0,326.0,325.8849490234245,329.0,326.7736219464478,333.0,329.0,336.0,323.0,323.0,333.0,336.0,335.0,342.0,332.0,333.0,329.0,323.0,332.0,329.0,336.0,336.0:31062.5,30071.0,29626.0,28905.5,29499.0,29142.5,29767.0,30203.5,30634.0,29846.0,30713.5,29163.5,29453.0,30898.0,30621.0,30185.5,31446.5,30618.0,29873.5,29825.5,28421.0,30474.5,30067.0,30729.5,30679.0:14.925606212504896,12.351901070560832,0.18092729562903684,9.895420803093543,15.736573470293319,0.2296789005269388,0.18379471158625807,19.502966640695284,15.77275269690811,15.739620697623176,14.508237572981976,0.18669176291153888,13.101557226994618,15.641819153484516,0.18190203841963973,11.902657917163488,0.1802296607434544,15.11887803948127,15.590877001742047,11.721297208936136,0.1870529837958456,15.63052759826722,0.18669176291153888,15.116354109004668,15.116354109004668:81.0,67.0,133.0,53.0,83.0,136.82470537150812,133.0,86.46964785403026,84.0,83.0,78.0,133.0,69.0,83.0,137.0,65.0,137.0,81.0,83.0,63.0,133.0,83.0,135.0,81.0,81.0:1366.5,1300.5,1076.5,1076.0,1322.5,1026.0,1229.5,1289.0,1532.0,1274.5,1329.0,1085.5,1142.0,1355.0,1144.0,1116.5,1211.0,1155.5,1358.5,1070.5,1138.0,1538.0,1011.0,1399.5,1267.5:44.0,46.0,41.5,40.5,45.5,43.0,42.5,43.5,49.5,43.5,45.0,41.5,40.5,44.5,42.5,43.0,46.0,43.0,47.0,40.0,40.5,48.5,38.5,46.5,46.0:1
1.368247053715081165e+02,1.330000000000000000e+02,1.388128236151112844e+02,1.360000000000000000e+02,1.350000000000000000e+02,1.380000000000000000e+02,1.330000000000000000e+02,1.350000000000000000e+02,1.380000000000000000e+02,1.370000000000000000e+02,1.350000000000000000e+02,1.370000000000000000e+02,1.350000000000000000e+02,1.350000000000000000e+02,1.350000000000000000e+02,1.330000000000000000e+02,1.350000000000000000e+02,1.350000000000000000e+02,1.350000000000000000e+02,1.350000000000000000e+02,1.350000000000000000e+02,1.380000000000000000e+02,1.370000000000000000e+02,1.310000000000000000e+02,1.400000000000000000e+02:325.8849490234245,329.0,326.7736219464478,333.0,329.0,336.0,323.0,323.0,333.0,336.0,335.0,342.0,332.0,333.0,329.0,323.0,332.0,329.0,336.0,336.0,336.0,339.0,336.0,333.0,348.0:29142.5,29767.0,30203.5,30634.0,29846.0,30713.5,29163.5,29453.0,30898.0,30621.0,30185.5,31446.5,30618.0,29873.5,29825.5,28421.0,30474.5,30067.0,30729.5,30679.0,30919.0,31190.5,31527.5,29578.5,32964.0:0.2296789005269388,0.18379471158625807,19.502966640695284,15.77275269690811,15.739620697623176,14.508237572981976,0.18669176291153888,13.101557226994618,15.641819153484516,0.18190203841963973,11.902657917163488,0.1802296607434544,15.11887803948127,15.590877001742047,11.721297208936136,0.1870529837958456,15.63052759826722,0.18669176291153888,15.116354109004668,15.116354109004668,16.27122746021465,17.740487352892554,17.745000806148635,14.33102528165856,17.901013064328282:136.82470537150812,133.0,86.46964785403026,84.0,83.0,78.0,133.0,69.0,83.0,137.0,65.0,137.0,81.0,83.0,63.0,133.0,83.0,135.0,81.0,81.0,87.0,94.0,94.0,76.0,98.0:1026.0,1229.5,1289.0,1532.0,1274.5,1329.0,1085.5,1142.0,1355.0,1144.0,1116.5,1211.0,1155.5,1358.5,1070.5,1138.0,1538.0,1011.0,1399.5,1267.5,1355.0,1545.5,1313.5,1101.5,1866.5:43.0,42.5,43.5,49.5,43.5,45.0,41.5,40.5,44.5,42.5,43.0,46.0,43.0,47.0,40.0,40.5,48.5,38.5,46.5,46.0,47.0,48.0,45.0,41.5,52.0:1
1.380000000000000000e+02,1.330000000000000000e+02,1.350000000000000000e+02,1.380000000000000000e+02,1.370000000000000000e+02,1.350000000000000000e+02,1.370000000000000000e+02,1.350000000000000000e+02,1.350000000000000000e+02,1.350000000000000000e+02,1.330000000000000000e+02,1.350000000000000000e+02,1.350000000000000000e+02,1.350000000000000000e+02,1.350000000000000000e+02,1.350000000000000000e+02,1.380000000000000000e+02,1.370000000000000000e+02,1.310000000000000000e+02,1.400000000000000000e+02,1.330000000000000000e+02,1.290000000000000000e+02,1.370000000000000000e+02,1.310000000000000000e+02,1.350000000000000000e+02:336.0,323.0,323.0,333.0,336.0,335.0,342.0,332.0,333.0,329.0,323.0,332.0,329.0,336.0,336.0,336.0,339.0,336.0,333.0,348.0,336.0,335.0,345.0,329.0,338.0:30713.5,29163.5,29453.0,30898.0,30621.0,30185.5,31446.5,30618.0,29873.5,29825.5,28421.0,30474.5,30067.0,30729.5,30679.0,30919.0,31190.5,31527.5,29578.5,32964.0,30065.0,29306.5,31990.0,29223.5,31130.5:14.508237572981976,0.18669176291153888,13.101557226994618,15.641819153484516,0.18190203841963973,11.902657917163488,0.1802296607434544,15.11887803948127,15.590877001742047,11.721297208936136,0.1870529837958456,15.63052759826722,0.18669176291153888,15.116354109004668,15.116354109004668,16.27122746021465,17.740487352892554,17.745000806148635,14.33102528165856,17.901013064328282,14.699665351884423,0.18607627433532617,17.77103681875239,15.267127380185377,17.017166384554237:78.0,133.0,69.0,83.0,137.0,65.0,137.0,81.0,83.0,63.0,133.0,83.0,135.0,81.0,81.0,87.0,94.0,94.0,76.0,98.0,79.0,129.0,97.0,81.0,91.0:1329.0,1085.5,1142.0,1355.0,1144.0,1116.5,1211.0,1155.5,1358.5,1070.5,1138.0,1538.0,1011.0,1399.5,1267.5,1355.0,1545.5,1313.5,1101.5,1866.5,1089.0,1066.0,1747.0,1295.0,1381.0:45.0,41.5,40.5,44.5,42.5,43.0,46.0,43.0,47.0,40.0,40.5,48.5,38.5,46.5,46.0,47.0,48.0,45.0,41.5,52.0,41.5,41.0,56.0,48.0,47.0:1
[truncated: 41,811,866 more chars]
